# Supplementary material for: TCGA Pan-Cancer Genomic Analysis of Alternative Lengthening of Telomeres (ALT) Related Genes
Source: Genes (Basel). 2020 Jul 21;11(7):834. doi: 10.3390/genes11070834 (PMC7397314; doi:10.3390/genes11070834)
Supplement: Supplementary file 1 [file genes-11-00834-s001.zip]

Archive with 12 entries (12 files):
- S1_File.xlsx
- __MACOSX/._S1_File.xlsx
- S2_File.xlsx
- __MACOSX/._S2_File.xlsx
- S3_File.xlsx
- __MACOSX/._S3_File.xlsx
- S4_File.xlsx
- __MACOSX/._S4_File.xlsx
- S5_File.xlsx
- __MACOSX/._S5_File.xlsx
- S6_File.xlsx
- __MACOSX/._S6_File.xlsx
