# Supplementary material for: TCGA Pan-Cancer Genomic Analysis of Alternative Lengthening of Telomeres (ALT) Related Genes
Source: Genes (Basel). 2020 Jul 21;11(7):834. doi: 10.3390/genes11070834 (PMC7397314; doi:10.3390/genes11070834)
Supplement: Supplementary file 1 [file genes-11-00834-s001.zip › S1_File.xlsx]

## Sheet: Hoja1
Organism	Gene	Gene ID	RefSeq ID	Ensembl ID	HGNC ID	UniProt ID	ALT Function
H. sapiens (human)	ATM	472	NM_138292; NM_138293; NM_000051;	ENSG00000149311	HGNC:795	Q13315	ambiguous
H. sapiens (human)	ATR	545	NM_001184;	ENSG00000175054	HGNC:882	Q13535	ambiguous
H. sapiens (human)	BLM	641	NM_001287246; NM_001287248; NM_001287247; NM_000057;	ENSG00000197299	HGNC:1058	P54132	ALT
H. sapiens (human)	CBX3	11335	NM_007276;	ENSG00000122565	HGNC:1553	Q13185	ALT
H. sapiens (human)	ERCC4	2072	NM_005236;	ENSG00000175595	HGNC:3436	Q92889	ALT
H. sapiens (human)	FANCD2	2177	NM_033084; NM_001018115;	ENSG00000144554	HGNC:3585	Q9BXW9	ambiguous
H. sapiens (human)	FEN1	2237	NM_004111;	ENSG00000168496	HGNC:3650	P39748	ALT
H. sapiens (human)	H3F3A	3020	NM_002107;	ENSG00000163041	HGNC:4764	P84243	ALT
H. sapiens (human)	HMBOX1	79618	NM_001324382; NM_001324395; NM_001324383; NM_001324384; NM_001324385; NM_001324386; NM_001324387; NM_001324388; NM_001324389; NM_001324390; NM_001324391; NM_001324392; NM_001324393; NM_001324394; NM_001135726;	ENSG00000147421	HGNC:26137	Q6NT76	ambiguous
H. sapiens (human)	NSMCE2	286053	NM_173685;	ENSG00000156831	HGNC:26513	Q96MF7	ALT
H. sapiens (human)	PCNA	5111	NM_002592;	ENSG00000132646	HGNC:8729	P12004	ambiguous
H. sapiens (human)	PIN1	5300	NM_006221;	ENSG00000127445	HGNC:8988	Q13526	ambiguous
H. sapiens (human)	PINX1	54984	NM_017884; NM_001284356;	ENSG00000254093	HGNC:30046	Q96BK5	ALT
H. sapiens (human)	PML	5371	NM_033238; NM_033250; NM_033239; NM_033240; NM_033244; NM_033246; NM_033247; NM_033249; NM_002675;	ENSG00000140464	HGNC:9113	P29590	ALT
H. sapiens (human)	RPA2	6118	NM_002946; NM_001137604; NM_001286076;	ENSG00000117748	HGNC:10290	P15927	ambiguous
H. sapiens (human)	RTEL1	51750	NM_001283009; NM_001283010; NM_016434;	ENSG00000258366	HGNC:15888	Q9NZ71	ALT
H. sapiens (human)	SP100	6672	NM_001206701; NM_001206704; NM_001206702; NM_001206703; NM_001080391;	ENSG00000067066	HGNC:11206	P23497	ALT
H. sapiens (human)	SUMO1	7341	NM_001005781; NM_001005782; NM_003352;	ENSG00000116030	HGNC:12502	P63165	ALT
H. sapiens (human)	SUMO2	6613	NM_001005849;	ENSG00000188612	HGNC:11125	P61956	ALT
H. sapiens (human)	TERF1	7013	NM_017489; NM_003218;	ENSG00000147601	HGNC:11728	P54274	ambiguous
H. sapiens (human)	TERF2	7014	NM_005652;	ENSG00000132604	HGNC:11729	Q15554	ambiguous
H. sapiens (human)	TERF2IP	54386	NM_018975;	ENSG00000166848	HGNC:19246	Q9NYB0	ambiguous
H. sapiens (human)	TINF2	26277	NM_012461; NM_001099274;	ENSG00000092330	HGNC:11824	Q9BSI4	ambiguous
H. sapiens (human)	TOP3A	7156	NM_004618; NM_001320759;	ENSG00000177302	HGNC:11992	Q13472	ALT
H. sapiens (human)	UBE2I	7329	NM_194259; NM_194261; NM_194260; NM_003345;	ENSG00000103275	HGNC:12485	P63279	ALT
H. sapiens (human)	XRCC6	2547	NM_001288976; NM_001288978; NM_001288977; NM_001469;	ENSG00000196419	HGNC:4055	P12956	ALT
H. sapiens (human)	CDKN1A	1026	NM_001220777; NM_001220778; NM_000389;	ENSG00000124762	HGNC:1784	P38936	ALT
H. sapiens (human)	DNMT1	1786	NM_001318730; NM_001318731; NM_001130823;	ENSG00000130816	HGNC:2976	P26358	ALT
H. sapiens (human)	HDAC7	51564	NM_015401; NM_001098416;	ENSG00000061273	HGNC:14067	Q8WUI4	ALT
H. sapiens (human)	PARP2	10038	NM_005484; NM_001042618;	ENSG00000129484	HGNC:272	Q9UGN5	ALT
H. sapiens (human)	TEP1	7011	NM_007110; NM_001319035;	ENSG00000129566	HGNC:11726	Q99973	ALT
H. sapiens (human)	APEX1	328	NM_080648; NM_080649; NM_001244249;	ENSG00000100823	HGNC:587	P27695	ambiguous
H. sapiens (human)	APLF	200558	NM_173545;	ENSG00000169621	HGNC:28724	Q8IW19	ambiguous
H. sapiens (human)	ATRIP	84126	NM_001271022; NM_001271023; NM_032166;	ENSG00000164053	HGNC:33499	Q8WXE1	ALT
H. sapiens (human)	BARD1	580	NM_001282543; NM_001282549; NM_001282545; NM_001282548; NM_000465;	ENSG00000138376	HGNC:952	Q99728	ambiguous
H. sapiens (human)	BCCIP	56647	NM_078468; NM_078469; NM_016567;	ENSG00000107949	HGNC:978	Q9P287	ambiguous
H. sapiens (human)	BRCA2	675	NM_000059;	ENSG00000139618	HGNC:1101	P51587	ALT
H. sapiens (human)	BRIP1	83990	NM_032043;	ENSG00000136492	HGNC:20473	Q9BX63	ambiguous
H. sapiens (human)	FAAP100	80233	NM_025161;	ENSG00000185504	HGNC:26171	Q0VG06	ambiguous
H. sapiens (human)	FAAP24	91442	NM_152266; NM_001300978;	ENSG00000131944	HGNC:28467	Q9BTP7	ambiguous
H. sapiens (human)	CARM1	10498	NM_199141;	ENSG00000142453	HGNC:23393	Q86X55	ambiguous
H. sapiens (human)	CBX1	10951	NM_006807; NM_001127228;	ENSG00000108468	HGNC:1551	P83916	ambiguous
H. sapiens (human)	CBX5	23468	NM_001127321; NM_001127322; NM_012117;	ENSG00000094916	HGNC:1555	P45973	ambiguous
H. sapiens (human)	CCT2	10576	NM_001198842;	ENSG00000166226	HGNC:1615	P78371	ALT
H. sapiens (human)	CCT4	10575	NM_006430; NM_001256721;	ENSG00000115484	HGNC:1617	P50991	ALT
H. sapiens (human)	CCT5	22948	NM_001306153; NM_001306156; NM_001306154; NM_001306155; NM_012073;	ENSG00000150753	HGNC:1618	P48643	ALT
H. sapiens (human)	CCT7	10574	NM_001166284; NM_001166285; NM_001009570;	ENSG00000135624	HGNC:1622	Q99832	ALT
H. sapiens (human)	CEP164	22897	NM_001271933;	ENSG00000110274	HGNC:29182	Q9UPV0	ambiguous
H. sapiens (human)	CHFR	55743	NM_001161344; NM_001161347; NM_001161345; NM_001161346; NM_018223;	ENSG00000072609	HGNC:20455	Q96EP1	ambiguous
H. sapiens (human)	CHTF18	63922	NM_022092;	ENSG00000127586	HGNC:18435	Q8WVB6	ambiguous
H. sapiens (human)	CLSPN	63967	NM_022111; NM_001190481;	ENSG00000092853	HGNC:19715	Q9HAW4	ambiguous
H. sapiens (human)	CREBBP	1387	NM_004380; NM_001079846;	ENSG00000005339	HGNC:2348	Q92793	ambiguous
H. sapiens (human)	CTBP1	1487	NM_001012614;	ENSG00000159692	HGNC:2494	Q13363	ambiguous
H. sapiens (human)	CTDP1	9150	NM_004715; NM_001202504;	ENSG00000060069	HGNC:2498	Q9Y5B0	ambiguous
H. sapiens (human)	DCLRE1A	9937	NM_014881; NM_001271816;	ENSG00000198924	HGNC:17660	Q6PJP8	ambiguous
H. sapiens (human)	DCLRE1B	64858	NM_001319946; NM_001319947; NM_022836;	ENSG00000118655	HGNC:17641	Q9H816	ambiguous
H. sapiens (human)	DCLRE1C	64421	NM_022487; NM_001033855; NM_001033857; NM_001033858; NM_001289076; NM_001289077; NM_001289078; NM_001289079;	ENSG00000152457	HGNC:17642	Q96SD1	ambiguous
H. sapiens (human)	DNMT3A	1788	NM_001320892; NM_001320893; NM_175629; NM_175630; NM_022552;	ENSG00000119772	HGNC:2978	Q9Y6K1	ambiguous
H. sapiens (human)	DNMT3B	1789	NM_001207055; NM_001207056; NM_175848; NM_175850; NM_175849; NM_006892;	ENSG00000088305	HGNC:2979	Q9UBC3	ambiguous
H. sapiens (human)	E2F1	1869	NM_005225;	ENSG00000101412	HGNC:3113	Q01094	ALT
H. sapiens (human)	EID3	493861	NM_001008394;	ENSG00000255150	HGNC:32961	Q8N140	ALT
H. sapiens (human)	EME1	146956	NM_152463; NM_001166131;	ENSG00000154920	HGNC:24965	Q96AY2	ambiguous
H. sapiens (human)	ERCC1	2067	NM_001983; NM_001166049;	ENSG00000012061	HGNC:3433	P07992	ambiguous
H. sapiens (human)	ERCC2	2068	NM_000400;	ENSG00000104884	HGNC:3434	P18074	ambiguous
H. sapiens (human)	ERCC3	2071	NM_001303416; NM_001303418; NM_000122;	ENSG00000163161	HGNC:3435	P19447	ambiguous
H. sapiens (human)	ERCC5	2073	NM_000123;	ENSG00000134899	HGNC:3437	P28715	ALT
H. sapiens (human)	EXO1	9156	NM_006027; NM_001319224;	ENSG00000174371	HGNC:3511	Q9UQ84	ambiguous
H. sapiens (human)	FAM175A	84142	NM_139076; NM_001345962;	ENSG00000163322	HGNC:25829	Q6UWZ7	ambiguous
H. sapiens (human)	FAM84A	151354	NM_145175;	ENSG00000162981	HGNC:20743	Q96KN4	ambiguous
H. sapiens (human)	FAM84B	157638	NM_174911;	ENSG00000168672	HGNC:24166	Q96KN1	ambiguous
H. sapiens (human)	FANCA	2175	NM_000135;	ENSG00000187741	HGNC:3582	O15360	ALT
H. sapiens (human)	FANCB	2187	NM_152633; NM_001018113;	ENSG00000181544	HGNC:3583	Q8NB91	ambiguous
H. sapiens (human)	FANCC	2176	NM_001243743; NM_001243744; NM_000136;	ENSG00000158169	HGNC:3584	Q00597	ambiguous
H. sapiens (human)	FANCE	2178	NM_021922;	ENSG00000112039	HGNC:3586	Q9HB96	ambiguous
H. sapiens (human)	FANCF	2188	NM_022725;	ENSG00000183161	HGNC:3587	Q9NPI8	ambiguous
H. sapiens (human)	FANCG	2189	NM_004629;	ENSG00000221829	HGNC:3588	O15287	ambiguous
H. sapiens (human)	FANCI	55215	NM_018193; NM_001113378;	ENSG00000140525	HGNC:25568	Q9NVI1	ambiguous
H. sapiens (human)	FANCM	57697	NM_020937;	ENSG00000187790	HGNC:23168	Q8IYD8	ambiguous
H. sapiens (human)	FBXO18	84893	NM_001258452; NM_001258453; NM_032807;	ENSG00000134452	HGNC:13620	Q8NFZ0	ambiguous
H. sapiens (human)	GEN1	348654	NM_182625; NM_001130009;	ENSG00000178295	HGNC:26881	Q17RS7	ambiguous
H. sapiens (human)	GMNN	51053	NM_001251989; NM_001251991; NM_001251990; NM_015895;	ENSG00000112312	HGNC:17493	O75496	ambiguous
H. sapiens (human)	GNL3	26354	NM_206825; NM_206826; NM_014366;	ENSG00000163938	HGNC:29931	Q9BVP2	ambiguous
H. sapiens (human)	H2AFX	3014	NM_002105;	ENSG00000188486	HGNC:4739	P16104	ambiguous
H. sapiens (human)	H2AFY	9555	NM_004893; NM_002814;	ENSG00000113648	HGNC:4740	O75367	ambiguous
H. sapiens (human)	H2AFY2	55506	NM_018649;	ENSG00000099284	HGNC:14453	Q9P0M6	ambiguous
H. sapiens (human)	HAT1	8520	NM_003642; NM_001033085;	ENSG00000128708	HGNC:4821	O14929	ambiguous
H. sapiens (human)	HDAC1	3065	NM_004964;	ENSG00000116478	HGNC:4852	Q13547	ambiguous
H. sapiens (human)	HDAC2	3066	NM_001527;	ENSG00000196591	HGNC:4853	Q92769	ambiguous
H. sapiens (human)	HDAC3	8841	NM_003883;	ENSG00000171720	HGNC:4854	O15379	ambiguous
H. sapiens (human)	HDAC4	9759	NM_006037;	ENSG00000068024	HGNC:14063	P56524	ambiguous
H. sapiens (human)	HELZ	9931	NM_014877; NM_001330447;	ENSG00000198265	HGNC:16878	P42694	ambiguous
H. sapiens (human)	HIST1H2AA	221613	NM_170745;	ENSG00000164508	HGNC:18729	Q96QV6	ambiguous
H. sapiens (human)	HIST1H2BA	255626	NM_170610;	ENSG00000146047	HGNC:18730	Q96A08	ambiguous
H. sapiens (human)	HIST1H2BB	3018	NM_021062;	ENSG00000276410	HGNC:4751	P33778	ambiguous
H. sapiens (human)	HIST1H4H	8365	NM_003543;	ENSG00000158406	HGNC:4788	P62805	ambiguous
H. sapiens (human)	HIST3H3	8290	NM_003493;	ENSG00000168148	HGNC:4778	Q16695	ambiguous
H. sapiens (human)	HMGB1	3146	NM_001313892; NM_001313893; NM_002128;	ENSG00000189403	HGNC:4983	P09429	ambiguous
H. sapiens (human)	HNRNPA1	3178	NM_031157; NM_002136;	ENSG00000135486	HGNC:5031	P09651	ALT
H. sapiens (human)	HUS1	3364	NM_004507;	ENSG00000136273	HGNC:5309	O60921	ambiguous
H. sapiens (human)	INO80C	125476	NM_194281; NM_001098817;	ENSG00000153391	HGNC:26994	Q6PI98	ambiguous
H. sapiens (human)	ISG15	9636	NM_005101;	ENSG00000187608	HGNC:4053	P05161	ambiguous
H. sapiens (human)	ISG20	3669	NM_001303233; NM_001303237; NM_001303234; NM_001303235; NM_001303236; NM_002201;	ENSG00000172183	HGNC:6130	Q96AZ6	ambiguous
H. sapiens (human)	KAT2A	2648	NM_021078;	ENSG00000108773	HGNC:4201	Q92830	ambiguous
H. sapiens (human)	KAT2B	8850	NM_003884;	ENSG00000114166	HGNC:8638	Q92831	ambiguous
H. sapiens (human)	KDM1A	23028	NM_015013; NM_001009999;	ENSG00000004487	HGNC:29079	O60341	ALT
H. sapiens (human)	KDM4A	9682	NM_014663;	ENSG00000066135	HGNC:22978	O75164	ambiguous
H. sapiens (human)	KDM4B	23030	NM_015015;	ENSG00000127663	HGNC:29136	O94953	ambiguous
H. sapiens (human)	KDM4C	23081	NM_001146694; NM_001146696; NM_001304339; NM_001304341; NM_001146695; NM_001304340; NM_015061;	ENSG00000282960	HGNC:17071	Q9H3R0	ambiguous
H. sapiens (human)	KMT2A	4297	NM_005933; NM_001197104;	ENSG00000118058	HGNC:7132	Q03164	ambiguous
H. sapiens (human)	LIG1	3978	NM_001289063; NM_001289064; NM_001320970; NM_001320971; NM_000234;	ENSG00000105486	HGNC:6598	P18858	ALT
H. sapiens (human)	LIG3	3980	NM_013975; NM_002311;	ENSG00000005156	HGNC:6600	P49916	ambiguous
H. sapiens (human)	LIG4	3981	NM_002312; NM_001098268;	ENSG00000174405	HGNC:6601	P49917	ambiguous
H. sapiens (human)	LRIF1	55791	NM_001006945;	ENSG00000121931	HGNC:30299	Q5T3J3	ambiguous
H. sapiens (human)	LRWD1	222229	NM_152892; NM_001317721;	ENSG00000161036	HGNC:21769	Q9UFC0	ambiguous
H. sapiens (human)	MCM2	4171	NM_004526;	ENSG00000073111	HGNC:6944	P49736	ambiguous
H. sapiens (human)	MCM3	4172	NM_002388; NM_001270472;	ENSG00000112118	HGNC:6945	P25205	ambiguous
H. sapiens (human)	MCM4	4173	NM_005914;	ENSG00000104738	HGNC:6947	P33991	ambiguous
H. sapiens (human)	MCM5	4174	NM_006739;	ENSG00000100297	HGNC:6948	P33992	ambiguous
H. sapiens (human)	MCM6	4175	NM_005915;	ENSG00000076003	HGNC:6949	Q14566	ambiguous
H. sapiens (human)	MCM7	4176	NM_005916; NM_001278595;	ENSG00000166508	HGNC:6950	P33993	ambiguous
H. sapiens (human)	MCPH1	79648	NM_001172574; NM_001172575; NM_001322042; NM_001322045; NM_001322043; NM_024596;	ENSG00000147316	HGNC:6954	Q8NEM0	ALT
H. sapiens (human)	MCRS1	10445	NM_006337; NM_001012300;	ENSG00000187778	HGNC:6960	Q96EZ8	ALT
H. sapiens (human)	MDC1	9656	NM_014641;	ENSG00000137337	HGNC:21163	Q14676	ambiguous
H. sapiens (human)	MLH1	4292	NM_001167617; NM_001167619; NM_001258271; NM_001258274; NM_001167618; NM_001258273; NM_000249;	ENSG00000076242	HGNC:7127	P40692	ambiguous
H. sapiens (human)	MRE11	4361	NM_005590; NM_005591; NM_001330347;	ENSG00000020922	HGNC:7230	P49959	ALT
H. sapiens (human)	MSH3	4437	NM_002439;	ENSG00000113318	HGNC:7326	P20585	ambiguous
H. sapiens (human)	MSH4	4438	NM_002440;	ENSG00000057468	HGNC:7327	O15457	ambiguous
H. sapiens (human)	MSH5	4439	NM_172165; NM_172166; NM_002441;	ENSG00000204410	HGNC:7328	O43196	ambiguous
H. sapiens (human)	MSH6	2956	NM_001281492; NM_001281494; NM_001281493; NM_000179;	ENSG00000116062	HGNC:7329	P52701	ambiguous
H. sapiens (human)	MUS81	80198	NM_025128;	ENSG00000172732	HGNC:29814	Q96NY9	ALT
H. sapiens (human)	MUTYH	4595	NM_001048171; NM_001048174; NM_001293190; NM_001293196; NM_001048172; NM_001048173; NM_001293191; NM_001293192; NM_001293195; NM_001128425;	ENSG00000132781	HGNC:7527	Q9UIF7	ambiguous
H. sapiens (human)	NABP1	64859	NM_001031716;	ENSG00000173559	HGNC:26232	Q96AH0	ambiguous
H. sapiens (human)	NABP2	79035	NM_024068;	ENSG00000139579	HGNC:28412	Q9BQ15	ambiguous
H. sapiens (human)	NAT10	55226	NM_024662; NM_001144030;	ENSG00000135372	HGNC:29830	Q9H0A0	ALT
H. sapiens (human)	NBN	4683	NM_002485; NM_001024688;	ENSG00000104320	HGNC:7652	O60934	ALT
H. sapiens (human)	NDC80	10403	NM_006101;	ENSG00000080986	HGNC:16909	O14777	ambiguous
H. sapiens (human)	NSMCE3	56160	NM_138704;	ENSG00000185115	HGNC:7677	Q96MG7	ambiguous
H. sapiens (human)	NHEJ1	79840	NM_024782;	ENSG00000187736	HGNC:25737	Q9H9Q4	ambiguous
H. sapiens (human)	NR2C2	7182	NM_003298; NM_001291694;	ENSG00000177463	HGNC:7972	P49116	ALT
H. sapiens (human)	NRIP1	8204	NM_003489;	ENSG00000180530	HGNC:8001	P48552	ambiguous
H. sapiens (human)	NSMCE4A	54780	NM_017615; NM_001167865;	ENSG00000107672	HGNC:25935	Q9NXX6	ambiguous
H. sapiens (human)	STN1	79991	NM_024928;	ENSG00000107960	HGNC:26200	Q9H668	ambiguous
H. sapiens (human)	ORC1	4998	NM_001190818; NM_001190819; NM_004153;	ENSG00000085840	HGNC:8487	Q13415	ambiguous
H. sapiens (human)	ORC2	4999	NM_006190;	ENSG00000115942	HGNC:8488	Q13416	ambiguous
H. sapiens (human)	ORC4	5000	NM_001190879; NM_001190882; NM_181741; NM_181742; NM_001190881; NM_002552;	ENSG00000115947	HGNC:8490	O43929	ambiguous
H. sapiens (human)	ORC5	5001	NM_002553; NM_001197292;	ENSG00000164815	HGNC:8491	O43913	ambiguous
H. sapiens (human)	ORC6	23594	NM_014321;	ENSG00000091651	HGNC:17151	Q9Y5N6	ambiguous
H. sapiens (human)	PALB2	79728	NM_024675;	ENSG00000083093	HGNC:26144	Q86YC2	ambiguous
H. sapiens (human)	PARP1	142	NM_001618;	ENSG00000143799	HGNC:270	P09874	ambiguous
H. sapiens (human)	PARP4	143	NM_006437;	ENSG00000102699	HGNC:271	Q9UKK3	ambiguous
H. sapiens (human)	PIAS1	8554	NM_016166; NM_001320687;	ENSG00000033800	HGNC:2752	O75925	ambiguous
H. sapiens (human)	PMS1	5378	NM_001128143; NM_001128144; NM_001289408; NM_001289409; NM_001321044; NM_001321051; NM_001321045; NM_001321046; NM_001321047; NM_001321048; NM_001321049; NM_000534;	ENSG00000064933	HGNC:9121	P54277	ambiguous
H. sapiens (human)	POLA1	5422	NM_016937; NM_001330360;	ENSG00000101868	HGNC:9173	P09884	ALT
H. sapiens (human)	POLA2	23649	NM_002689;	ENSG00000014138	HGNC:30073	Q14181	ALT
H. sapiens (human)	POLD1	5424	NM_001256849;	ENSG00000062822	HGNC:9175	P28340	ALT
H. sapiens (human)	POLD2	5425	NM_001127218;	ENSG00000106628	HGNC:9176	P49005	ALT
H. sapiens (human)	POLD3	10714	NM_006591;	ENSG00000077514	HGNC:20932	Q15054	ALT
H. sapiens (human)	POLD4	57804	NM_001256870;	ENSG00000175482	HGNC:14106	Q9HCU8	ALT
H. sapiens (human)	POLE	5426	NM_006231;	ENSG00000177084	HGNC:9177	Q07864	ALT
H. sapiens (human)	POLE2	5427	NM_001197330; NM_001197331; NM_002692;	ENSG00000100479	HGNC:9178	P56282	ALT
H. sapiens (human)	POLE3	54107	NM_001278255;	ENSG00000148229	HGNC:13546	Q9NRF9	ALT
H. sapiens (human)	POLE4	56655	NM_019896;	ENSG00000115350	HGNC:18755	Q9NR33	ALT
H. sapiens (human)	POLH	5429	NM_001291969; NM_001291970; NM_006502;	ENSG00000170734	HGNC:9181	Q9Y253	ALT
H. sapiens (human)	POLL	27343	NM_001174084; NM_001174085; NM_001308382;	ENSG00000166169	HGNC:9184	Q9UGP5	ambiguous
H. sapiens (human)	POLM	27434	NM_001284330; NM_001284331; NM_013284;	ENSG00000122678	HGNC:9185	Q9NP87	ambiguous
H. sapiens (human)	PPP1CA	5499	NM_002708; NM_001008709;	ENSG00000172531	HGNC:9281	P62136	ambiguous
H. sapiens (human)	PPP1CB	5500	NM_206876; NM_206877; NM_002709;	ENSG00000213639	HGNC:9282	P62140	ambiguous
H. sapiens (human)	PPP1CC	5501	NM_002710; NM_001244974;	ENSG00000186298	HGNC:9283	P36873	ambiguous
H. sapiens (human)	PPP1R10	5514	NM_002714;	ENSG00000204569	HGNC:9284	Q96QC0	ambiguous
H. sapiens (human)	PRIM1	5557	NM_000946;	ENSG00000198056	HGNC:9369	P49642	ALT
H. sapiens (human)	PRIM2	5558	NM_001282487; NM_001282488; NM_000947;	ENSG00000146143	HGNC:9370	P49643	ALT
H. sapiens (human)	PRKDC	5591	NM_006904; NM_001081640;	ENSG00000253729	HGNC:9413	P78527	ambiguous
H. sapiens (human)	PRMT1	3276	NM_198318; NM_198319; NM_001207042; NM_001536;	ENSG00000126457	HGNC:5187	Q99873	ambiguous
H. sapiens (human)	PRMT2	3275	NM_001242864; NM_001242866; NM_001286676; NM_001286678; NM_001242865; NM_001286677; NM_001535;	ENSG00000160310	HGNC:5186	P55345	ambiguous
H. sapiens (human)	PRMT3	10196	NM_001145166; NM_001145167; NM_005788;	ENSG00000185238	HGNC:30163	O60678	ambiguous
H. sapiens (human)	PRMT5	10419	NM_0010396192; NM_0012829531; NM_0012829541; NM_0012829551; NM_0012829561; NM_0061094;	ENSG00000100462	HGNC:10894	O14744	ambiguous
H. sapiens (human)	PRMT6	55170	NM_018137;	ENSG00000198890	HGNC:18241	Q96LA8	ambiguous
H. sapiens (human)	RAD1	5810	NM_002853; NM_001033673;	ENSG00000113456	HGNC:9806	O60671	ambiguous
H. sapiens (human)	RAD17	5884	NM_133338; NM_133344; NM_133339; NM_133340; NM_133341; NM_133342; NM_133343; NM_001278622;	ENSG00000152942	HGNC:9807	O75943	ambiguous
H. sapiens (human)	RAD18	56852	NM_020165;	ENSG00000070950	HGNC:18278	Q9NS91	ambiguous
H. sapiens (human)	RAD21	5885	NM_006265;	ENSG00000164754	HGNC:9811	O60216	ambiguous
H. sapiens (human)	RAD23B	5887	NM_001244713; NM_001244724; NM_002874;	ENSG00000119318	HGNC:9813	P54727	ambiguous
H. sapiens (human)	RAD50	10111	NM_005732;	ENSG00000113522	HGNC:9816	Q92878	ALT
H. sapiens (human)	RAD51	5888	NM_001164269; NM_001164270; NM_002875;	ENSG00000051180	HGNC:9817	Q06609	ALT
H. sapiens (human)	RAD51AP1	10635	NM_006479; NM_001130862;	ENSG00000111247	HGNC:16956	Q96B01	ALT
H. sapiens (human)	RAD51B	5890	NM_001321809; NM_001321821; NM_133509; NM_133510; NM_001321810; NM_001321812; NM_001321814; NM_001321815; NM_001321817; NM_001321818; NM_001321819; NM_002877;	ENSG00000182185	HGNC:9822	O15315	ambiguous
H. sapiens (human)	RAD51C	5889	NM_058216; NM_002876;	ENSG00000108384	HGNC:9820	O43502	ALT
H. sapiens (human)	RAD51D	5892	NM_133627; NM_133630; NM_133628; NM_133629; NM_001142571;	ENSG00000185379	HGNC:9823	O75771	ambiguous
H. sapiens (human)	RAD52	5893	NM_001297419; NM_001297422; NM_134422; NM_134424; NM_001297420; NM_001297421; NM_134423;	ENSG00000002016	HGNC:9824	P43351	ambiguous
H. sapiens (human)	RAD54B	25788	NM_001205262; NM_001205263; NM_006550;	ENSG00000197275	HGNC:17228	Q9Y620	ambiguous
H. sapiens (human)	RAD54L	8438	NM_003579; NM_001142548;	ENSG00000085999	HGNC:9826	Q92698	ambiguous
H. sapiens (human)	RAD9A	5883	NM_004584; NM_001243224;	ENSG00000172613	HGNC:9827	Q99638	ambiguous
H. sapiens (human)	RB1	5925	NM_000321;	ENSG00000139687	HGNC:9884	P06400	ALT
H. sapiens (human)	RBBP8	5932	NM_203291; NM_203292; NM_002894;	ENSG00000101773	HGNC:9891	Q99708	ambiguous
H. sapiens (human)	RECQL	5965	NM_002907;	ENSG00000004700	HGNC:9948	P46063	ambiguous
H. sapiens (human)	RECQL4	9401	NM_004260;	ENSG00000160957	HGNC:9949	O94761	ambiguous
H. sapiens (human)	RECQL5	9400	NM_001003715; NM_001003716; NM_004259;	ENSG00000108469	HGNC:9950	O94762	ambiguous
H. sapiens (human)	REV1	51455	NM_001321454; NM_001321460; NM_001321455; NM_001321458; NM_001321459; NM_001037872;	ENSG00000135945	HGNC:14060	Q9UBZ9	ambiguous
H. sapiens (human)	RFC1	5981	NM_002913; NM_001204747;	ENSG00000035928	HGNC:9969	P35251	ALT
H. sapiens (human)	RFC2	5982	NM_001278791; NM_001278793; NM_001278792; NM_002914;	ENSG00000049541	HGNC:9970	P35250	ALT
H. sapiens (human)	RFC3	5983	NM_002915;	ENSG00000133119	HGNC:9971	P40938	ALT
H. sapiens (human)	RFC4	5984	NM_002916;	ENSG00000163918	HGNC:9972	P35249	ALT
H. sapiens (human)	RFC5	5985	NM_001130112; NM_001130113; NM_001206801;	ENSG00000111445	HGNC:9973	P40937	ALT
H. sapiens (human)	RIF1	55183	NM_001177663; NM_001177665; NM_001177664; NM_018151;	ENSG00000080345	HGNC:23207	Q5UIP0	ALT
H. sapiens (human)	RMI1	80010	NM_024945;	ENSG00000178966	HGNC:25764	Q9H9A7	ambiguous
H. sapiens (human)	RMI2	116028	NM_152308;	ENSG00000175643	HGNC:28349	Q96E14	ambiguous
H. sapiens (human)	RNF8	9025	NM_003958;	ENSG00000112130	HGNC:10071	O76064	ambiguous
H. sapiens (human)	RPA3	6119	NM_002947;	ENSG00000106399	HGNC:10291	P35244	ALT
H. sapiens (human)	SFR1	119392	NM_001002759;	ENSG00000156384	HGNC:29574	Q86XK3	ambiguous
H. sapiens (human)	SGO1	151648	NM_001012409; NM_001012413; NM_001199251; NM_001199257; NM_001012410; NM_001012411; NM_001012412; NM_001199252; NM_001199253; NM_001199254; NM_001199255; NM_001199256; NM_138484;	ENSG00000129810	HGNC:25088	Q5FBB7	ambiguous
H. sapiens (human)	SEM1	7979	NM_006304;	ENSG00000127922	HGNC:10845	P60896	ambiguous
H. sapiens (human)	SIRT1	23411	NM_012238; NM_001142498;	ENSG00000096717	HGNC:14929	Q96EB6	ambiguous
H. sapiens (human)	SIRT6	51548	NM_001321058; NM_001321064; NM_001321059; NM_001321060; NM_001321061; NM_001321062; NM_001321063; NM_001193285;	ENSG00000077463	HGNC:14934	Q8N6T7	ambiguous
H. sapiens (human)	SLX4	84464	NM_032444;	ENSG00000188827	HGNC:23845	Q8IY92	ALT
H. sapiens (human)	SMC1A	8243	NM_006306; NM_001281463;	ENSG00000072501	HGNC:11111	Q14683	ambiguous
H. sapiens (human)	SMC3	9126	NM_005445;	ENSG00000108055	HGNC:2468	Q9UQE7	ambiguous
H. sapiens (human)	SMC5	23137	NM_015110;	ENSG00000198887	HGNC:20465	Q8IY18	ALT
H. sapiens (human)	SMC6	79677	NM_024624; NM_001142286;	ENSG00000163029	HGNC:20466	Q96SB8	ALT
H. sapiens (human)	SMCHD1	23347	NM_015295;	ENSG00000101596	HGNC:29090	A6NHR9	ambiguous
H. sapiens (human)	SMG5	23381	NM_001323614; NM_001323617; NM_001323615; NM_001323616; NM_015327;	ENSG00000198952	HGNC:24644	Q9UPR3	ambiguous
H. sapiens (human)	SMG6	23293	NM_001256827; NM_001256828; NM_001170957;	ENSG00000070366	HGNC:17809	Q86US8	ALT
H. sapiens (human)	SMG7	9887	NM_201568; NM_201569; NM_001174061; NM_001331007; NM_014837; NM_173156;	ENSG00000116698	HGNC:16792	Q92540	ambiguous
H. sapiens (human)	SP110	3431	NM_004509; NM_004510; NM_001185015;	ENSG00000280755	HGNC:5401	Q9HB58	ambiguous
H. sapiens (human)	STAG1	10274	NM_005862;	ENSG00000118007	HGNC:11354	Q8WVM7	ambiguous
H. sapiens (human)	STAG2	10735	NM_001042749; NM_001042751; NM_001042750; NM_001282418;	ENSG00000101972	HGNC:11355	Q8N3U4	ambiguous
H. sapiens (human)	SUMO3	6612	NM_006936; NM_001286416;	ENSG00000184900	HGNC:11124	P55854	ALT
H. sapiens (human)	SUV39H1	6839	NM_003173; NM_001282166;	ENSG00000101945	HGNC:11479	O43463	ambiguous
H. sapiens (human)	SUV39H2	79723	NM_001193424; NM_001193427; NM_001193425; NM_001193426; NM_024670;	ENSG00000152455	HGNC:17287	Q9H5I1	ambiguous
H. sapiens (human)	KMT5B	51111	NM_001300907; NM_001300909; NM_001300908; NM_016028;	ENSG00000110066	HGNC:24283	Q4FZB7	ambiguous
H. sapiens (human)	KMT5C	84787	NM_032701;	ENSG00000133247	HGNC:28405	Q86Y97	ALT
H. sapiens (human)	SWI5	375757	NM_001318089; NM_001318092; NM_001040011;	ENSG00000175854	HGNC:31412	Q1ZZU3	ambiguous
H. sapiens (human)	TOP1	7150	NM_003286;	ENSG00000198900	HGNC:11986	P11387	ambiguous
H. sapiens (human)	TOP2A	7153	NM_001067;	ENSG00000131747	HGNC:11989	P11388	ALT
H. sapiens (human)	TOP2B	7155	NM_001068;	ENSG00000077097	HGNC:11990	Q02880	ambiguous
H. sapiens (human)	TOP3B	8940	NM_001282112; NM_001282113; NM_003935;	ENSG00000100038	HGNC:11993	O95985	ambiguous
H. sapiens (human)	TOPBP1	11073	NM_007027;	ENSG00000163781	HGNC:17008	Q92547	ambiguous
H. sapiens (human)	TP53BP1	7158	NM_001141979; NM_001141980; NM_005657;	ENSG00000067369	HGNC:11999	Q12888	ALT
H. sapiens (human)	TRIM28	10155	NM_005762;	ENSG00000130726	HGNC:16384	Q13263	ambiguous
H. sapiens (human)	TRIP13	9319	NM_004237; NM_001166260;	ENSG00000071539	HGNC:12307	Q15645	ambiguous
H. sapiens (human)	UBR5	51366	NM_015902; NM_001282873;	ENSG00000104517	HGNC:16806	O95071	ambiguous
H. sapiens (human)	UIMC1	51720	NM_001199297; NM_001199298; NM_001317961;	ENSG00000087206	HGNC:30298	Q96RL1	ambiguous
H. sapiens (human)	UPF1	5976	NM_002911; NM_001297549;	ENSG00000005007	HGNC:9962	Q92900	ambiguous
H. sapiens (human)	WRN	7486	NM_000553;	ENSG00000165392	HGNC:12791	Q14191	ALT
H. sapiens (human)	WRNIP1	56897	NM_130395; NM_020135;	ENSG00000124535	HGNC:20876	Q96S55	ambiguous
H. sapiens (human)	XRCC2	7516	NM_005431;	ENSG00000196584	HGNC:12829	O43543	ambiguous
H. sapiens (human)	XRCC3	7517	NM_001100118; NM_001100119; NM_005432;	ENSG00000126215	HGNC:12830	O43542	ALT
H. sapiens (human)	XRCC4	7518	NM_001318012; NM_001318013; NM_003401;	ENSG00000152422	HGNC:12831	Q13426	ambiguous
H. sapiens (human)	XRCC5	7520	NM_021141;	ENSG00000079246	HGNC:12833	P13010	ALT
H. sapiens (human)	ZSWIM7	125150	NM_001042697; NM_001042698;	ENSG00000214941	HGNC:26993	Q19AV6	ambiguous
H. sapiens (human)	AR	367	NM_001011645; NM_000044;	ENSG00000169083	HGNC:644	P10275	ALT
H. sapiens (human)	BHLHE40	8553	NM_003670;	ENSG00000134107	HGNC:1046	O14503	ALT
H. sapiens (human)	BRCA1	672	NM_007294; NM_007294; NM_007298; NM_007299; NM_007300; NM_007297;	ENSG00000012048	HGNC:1100	P38398	ambiguous
H. sapiens (human)	CEBPB	1051	NM_001285878; NM_001285879; NM_005194;	ENSG00000172216	HGNC:1834	P17676	ALT
H. sapiens (human)	CTCF	10664	NM_006565; NM_001191022;	ENSG00000102974	HGNC:13723	P49711	ALT
H. sapiens (human)	EGR1	1958	NM_001964;	ENSG00000120738	HGNC:3238	P18146	ambiguous
H. sapiens (human)	EPAS1	2034	NM_001430;	ENSG00000116016	HGNC:3374	Q99814	ambiguous
H. sapiens (human)	FOS	2353	NM_005252;	ENSG00000170345	HGNC:3796	P01100	ambiguous
H. sapiens (human)	IKZF1	10320	NM_001220767; NM_001220771; NM_001220774; NM_001220776; NM_001220770; NM_001220773; NM_001220772; NM_001220775; NM_001220769; NM_006060; NM_001220766; NM_001220768;	ENSG00000185811	HGNC:13176	Q13422	ALT
H. sapiens (human)	IRF1	3659	NM_002198;	ENSG00000125347	HGNC:6116	P10914	ALT
H. sapiens (human)	JUN	3725	NM_002228;	ENSG00000177606	HGNC:6204	P05412	ALT
H. sapiens (human)	MAD1L1	8379	NM_001013836; NM_001013837; NM_001304523; NM_001304525; NM_001304524; NM_003550;	ENSG00000002822	HGNC:6762	Q9Y6D9	ALT
H. sapiens (human)	MAZ	4150	NM_001276275; NM_001276276; NM_002383; NM_001042539;	ENSG00000103495	HGNC:6914	P56270	ALT
H. sapiens (human)	MBD2	8932	NM_015832; NM_003927;	ENSG00000134046	HGNC:6917	Q9UBB5	ALT
H. sapiens (human)	MEN1	4221	NM_130799; NM_000244; NM_130804; NM_130802; NM_130803; NM_130801; NM_130800;	ENSG00000133895	HGNC:7010	O00255	ALT
H. sapiens (human)	MXD1	4084	NM_001202514; NM_002357; NM_001202513;	ENSG00000059728	HGNC:6761	Q05195	ALT
H. sapiens (human)	MZF1	7593	NM_003422; NM_003422; NM_198055; NM_001267033;	ENSG00000099326	HGNC:13108	P28698	ALT
H. sapiens (human)	NFX1	4799	NM_002504_x000B_; NM_147133; NM_002504; NM_001318758; NM_147134;	ENSG00000086102	HGNC:7803	Q12986	ambiguous
H. sapiens (human)	NR2F2	7026	NM_001145155; NM_001145156; NM_021005;	ENSG00000185551	HGNC:7976	P24468	ALT
H. sapiens (human)	PITX1	5307	NM_002653;	ENSG00000069011	HGNC:9004	P78337	ALT
H. sapiens (human)	RUNX2	860	NM_001278478; NM_001015051; NM_001024630;	ENSG00000124813	HGNC:10472	Q13950	ALT
H. sapiens (human)	SMAD3	4088	NM_001145104; NM_005902; NM_001145102; NM_001145103;	ENSG00000166949	HGNC:6769	P84022	ALT
H. sapiens (human)	SP1	6667	NM_001251825; NM_138473; NM_003109;	ENSG00000185591	HGNC:11205	P08047	ambiguous
H. sapiens (human)	SP3	6670	NM_003111; NM_001172712; NM_001017371;	ENSG00000172845	HGNC:11208	Q02447	ALT
H. sapiens (human)	TCF7	6932	NM_003202; NM_201632; NM_001134851; NM_003202; NM_201634; NM_213648;	ENSG00000081059	HGNC:11639	P36402	ALT
H. sapiens (human)	TP53	7157	NM_000546; NM_001276760; NM_001276761; NM_001126118; NM_001126112; NM_001276695; NM_001126113; NM_001126114; NM_001276696;	ENSG00000141510	HGNC:11998	P04637	ALT
H. sapiens (human)	TP73	7161	NM_001204188; NM_001204191; NM_001126242; NM_001204190; NM_001126240; NM_001204192; NM_001126241; NM_001204187; NM_001204185; NM_005427; NM_001204184; NM_001204189; NM_001204186;	ENSG00000078900	HGNC:12003	O15350	ALT
H. sapiens (human)	USF1	7391	NM_007122; NM_207005; NM_007122; NM_001276373;	ENSG00000158773	HGNC:12593	P22415	ambiguous
H. sapiens (human)	WT1	7490	NM_001198552; NM_000378; NM_024424; NM_024426; NM_001198551;	ENSG00000184937	HGNC:12796	P19544	ALT
H. sapiens (human)	ZBTB48	3104	NM_005341; NM_001278647; NM_001278648;	ENSG00000204859	HGNC:4930	P10074	ALT
H. sapiens (human)	BAZ2A	11176	NM_001300905; NM_013449;	ENSG00000076108	HGNC:962	Q9UIF9	ALT
H. sapiens (human)	TEN1	100134934	NM_001113324;	ENSG00000257949	HGNC:37242	Q86WV5	ALT
H. sapiens (human)	ORC3	23595	NM_181837; NM_012381; NM_001197259;	ENSG00000135336	HGNC:8489	Q9UBD5	ambiguous
H. sapiens (human)	ACD	65057	NM_001082486; NM_001082487; NM_022914;	ENSG00000102977	HGNC:25070	Q96AP0	ambiguous
H. sapiens (human)	ACYP2	98	NM_001320586; NM_001320587; NM_001320588; NM_001320589; NM_001320590; NM_138448;	ENSG00000170634	HGNC:180	P14621	ambiguous
H. sapiens (human)	TSPYL6	388951	NM_001003937;	ENSG00000178021	HGNC:14521	Q8N831	ambiguous
H. sapiens (human)	ZNF208	7757	NM_007153; NM_001329971; NM_001329972; NM_001329973; NM_001329974;	ENSG00000160321	HGNC:12999	O43345	ambiguous
H. sapiens (human)	MPHOSPH6	10200	NM_005792;	ENSG00000135698	HGNC:7214	Q99547	ambiguous
H. sapiens (human)	DNA2	1763	NM_001080449;	ENSG00000138346	HGNC:2939	P51530	ALT
H. sapiens (human)	HRG	3273	NM_000412;	ENSG00000113905	HGNC:5181	P04196	ambiguous
H. sapiens (human)	RINT1	60561	NM_021930; NM_001346599; NM_001346600; NM_001346601; NM_001346603;	ENSG00000135249	HGNC:21876	Q6NUQ1	ALT
H. sapiens (human)	TNKS1BP1	85456	NM_033396;	ENSG00000149115	HGNC:19081	Q9C0C2	ambiguous
H. sapiens (human)	ZSCAN4	201516	NM_152677;	ENSG00000180532	HGNC:23709	Q8NAM6	ALT
H. sapiens (human)	PIF1	80119	NM_001286496; NM_001286497; NM_001286499; NM_025049;	ENSG00000140451	HGNC:26220	Q9H611	ALT
H. sapiens (human)	PIAS4	51588	NM_015897; NM_016149;	ENSG00000105229	HGNC:17002	Q8N2W9	ambiguous
H. sapiens (human)	HIST1H4B	8366	NM_003544;	ENSG00000278705	HGNC:4789	P62805	ambiguous
H. sapiens (human)	HIST4H4	121504	NM_175054;	ENSG00000197837	HGNC:20510	P62805	ambiguous
H. sapiens (human)	THOC5	8563	NM_003678; NM_001002879; NM_001002878; NM_001002877;	ENSG00000100296	HGNC:19074	Q13769	ambiguous
H. sapiens (human)	THOC1	9984	NM_005131;	ENSG00000079134	HGNC:19070	Q96FV9	ambiguous
H. sapiens (human)	THOC2	57187	NM_020449; NM_001081550;	ENSG00000125676	HGNC:19073	Q8NI27	ambiguous
H. sapiens (human)	THOC6	79228	NM_024339; NM_001142350;	ENSG00000131652	HGNC:28369	Q86W42	ambiguous
H. sapiens (human)	THOC3	84321	NM_032361;	ENSG00000051596	HGNC:19072	Q96J01	ambiguous
H. sapiens (human)	CTC1	80169	NM_025099;	ENSG00000178971	HGNC:26169	Q2NKJ3	ALT
H. sapiens (human)	NCL	4691	NM_005381;	ENSG00000115053	HGNC:7667	P19338	ambiguous
H. sapiens (human)	HNRNPK	3190	NM_001318186; NM_001318187; NM_001318188; NM_002140; NM_031262; NM_031263;	ENSG00000165119	HGNC:5044	P61978	ALT
H. sapiens (human)	MORC3	23515	NM_001320445; NM_001320446; NM_015358;	ENSG00000159256	HGNC:23572	Q14149	ALT
H. sapiens (human)	RAP1A	5906	NM_002884; NM_001010935;	ENSG00000116473	HGNC:9855	P62834	ALT
H. sapiens (human)	SENP1	29843	NM_001267594; NM_001267595; NM_014554;	ENSG00000079387	HGNC:17927	Q9P0U3	ambiguous
H. sapiens (human)	SENP3	26168	NM_015670;	ENSG00000277957	HGNC:49182	Q9H4L4	ambiguous
H. sapiens (human)	SENP5	205564	NM_152699; NM_001308045;	ENSG00000119231	HGNC:28407	Q96HI0	ambiguous
H. sapiens (human)	SENP7	57337	NM_001282801; NM_001282804; NM_001282802; NM_001282803; NM_001308133; NM_001308134; NM_001077203;	ENSG00000138468	HGNC:30402	Q9BQF6	ambiguous
H. sapiens (human)	ARID1A	8289	NM_006015; NM_139135;	ENSG00000117713	HGNC:11110	O14497	ALT
H. sapiens (human)	DEK	7913	NM_001134709; NM_003472;	ENSG00000124795	HGNC:2768	P35659	ALT
H. sapiens (human)	KLF2	10365	NM_016270;	ENSG00000127528	HGNC:6347	Q9Y5W3	ALT
H. sapiens (human)	SNAI1	6615	NM_005985;	ENSG00000124216	HGNC:11128	O95863	ALT
H. sapiens (human)	TAL1	6886	NM_001287347; NM_001290403; NM_001290404; NM_001290405; NM_001290406; NM_003189;	ENSG00000162367	HGNC:11556	P17542	ALT
H. sapiens (human)	VDR	7421	NM_000376; NM_001017535;	ENSG00000111424	HGNC:12679	P11473	ALT
H. sapiens (human)	RYK	6259	NM_001005861;	ENSG00000163785	HGNC:10481	P34925	ALT
H. sapiens (human)	CAMK2G	818	NM_172169; NM_172173; NM_172170; NM_172171; NM_172172; NM_001204492;	ENSG00000148660	HGNC:1463	Q13555	ALT
H. sapiens (human)	CERK	64781	NM_022766;	ENSG00000100422	HGNC:19256	Q8TCT0	ALT
H. sapiens (human)	MAP3K5	4217	NM_005923;	ENSG00000197442	HGNC:6857	Q99683	ALT
H. sapiens (human)	MAP4K3	8491	NM_003618; NM_001270425;	ENSG00000011566	HGNC:6865	Q8IVH8	ALT
H. sapiens (human)	MAPK8	5599	NM_001278547; NM_001278548; NM_001323320; NM_001323331; NM_001323321; NM_001323322; NM_001323323; NM_001323324; NM_001323325; NM_001323326; NM_001323327; NM_001323328; NM_001323329; NM_001323330; NM_001323302;	ENSG00000107643	HGNC:6881	P45983	ALT
H. sapiens (human)	PCK1	5105	NM_002591;	ENSG00000124253	HGNC:8724	P35558	ALT
H. sapiens (human)	PI4K2B	55300	NM_018323;	ENSG00000281028	HGNC:18215	Q8TCG2	ALT
H. sapiens (human)	RAPGEF3	10411	NM_001098531; NM_001098532; NM_006105;	ENSG00000079337	HGNC:16629	O95398	ALT
H. sapiens (human)	ROCK1	6093	NM_005406;	ENSG00000067900	HGNC:10251	Q13464	ALT
H. sapiens (human)	RPS6KB2	6199	NM_003952; NM_001007071;	ENSG00000175634	HGNC:10437	Q9UBS0	ALT
H. sapiens (human)	SEPHS2	22928	NM_012248;	ENSG00000179918	HGNC:19686	Q99611	ALT
H. sapiens (human)	SPHK2	56848	NM_001204158; NM_001204160; NM_001204159; NM_001243876;	ENSG00000063176	HGNC:18859	Q9NRA0	ALT
H. sapiens (human)	SRC	6714	NM_005417;	ENSG00000197122	HGNC:11283	P12931	ALT
H. sapiens (human)	TPRXL	348825		ENSG00000180438	HGNC:32178		ALT
H. sapiens (human)	ACAD10	80724	NM_001136538; NM_001136542; NM_025247;	ENSG00000111271	HGNC:21597	Q6JQN1	ALT
H. sapiens (human)	NADK	65220	NM_001198993; NM_001198995; NM_001198994; NM_023018;	ENSG00000008130	HGNC:29831	O95544	ALT
H. sapiens (human)	LOC100421108	100421108		ENSG00000237351			ALT
H. sapiens (human)	HNRNPC	3183	NM_001077442; NM_001077443; NM_004500; NM_031314;	ENSG00000092199	HGNC:5035	P07910	ALT
H. sapiens (human)	FOXK1	221937	NM_001037165;	ENSG00000164916	HGNC:23480	P85037	ambiguous
H. sapiens (human)	ATF2	1386	NM_001256090; NM_001880; NM_001256091; NM_001256092; NM_001256093; NM_001256094;	ENSG00000115966	HGNC:784	P15336	ambiguous
H. sapiens (human)	FOXO3	2309	NM_001455; NM_201559;	ENSG00000118689	HGNC:3821	O43524	ambiguous
H. sapiens (human)	JUNB	3726	NM_002229;	ENSG00000171223	HGNC:6205	P17275	ambiguous
H. sapiens (human)	UPF2	26019	NM_015542; NM_080599;	ENSG00000151461	HGNC:17854	Q9HAU5	ambiguous
H. sapiens (human)	UPF3A	65110	NM_023011; NM_080687;	ENSG00000169062	HGNC:20332	Q9H1J1	ambiguous
H. sapiens (human)	AHR	196	NM_001621;	ENSG00000106546	HGNC:348	P35869	ambiguous
H. sapiens (human)	ATF1	466	NM_005171;	ENSG00000123268	HGNC:783	P18846	ambiguous
H. sapiens (human)	FOXL2	668	NM_023067;	ENSG00000183770	HGNC:1092	P58012	ambiguous
H. sapiens (human)	CEBPA	1050	NM_001285829; NM_001287424; NM_001287435; NM_004364;	ENSG00000245848	HGNC:1833	P49715	ALT
H. sapiens (human)	FOXD2	2306	NM_004474;	ENSG00000186564	HGNC:3803	O60548	ambiguous
H. sapiens (human)	FOSB	2354	NM_001114171; NM_006732;	ENSG00000125740	HGNC:3797	P53539	ambiguous
H. sapiens (human)	FOSL2	2355	NM_005253;	ENSG00000075426	HGNC:3798	P15408	ambiguous
H. sapiens (human)	GTF2B	2959	NM_001514;	ENSG00000137947	HGNC:4648	Q00403	ambiguous
H. sapiens (human)	HNF4A	3172	NM_000457; NM_001030003; NM_001030004; NM_001258355; NM_001287182; NM_001287183; NM_001287184; NM_175914; NM_178849; NM_178850;	ENSG00000101076	HGNC:5024	P41235	ambiguous
H. sapiens (human)	MXI1	4601	NM_001008541; NM_005962; NM_130439;	ENSG00000119950	HGNC:7534	P50539	ambiguous
H. sapiens (human)	MYF5	4617	NM_005593;	ENSG00000111049	HGNC:7565	P13349	ambiguous
H. sapiens (human)	MYF6	4618	NM_002469;	ENSG00000111046	HGNC:7566	P23409	ambiguous
H. sapiens (human)	MYOG	4656	NM_002479;	ENSG00000122180	HGNC:7612	P15173	ambiguous
H. sapiens (human)	NFKB2	4791	NM_001077494; NM_001261403; NM_001288724; NM_001322934; NM_001322935; NM_002502;	ENSG00000077150	HGNC:7795	Q00653	ambiguous
H. sapiens (human)	REL	5966	NM_001291746; NM_002908;	ENSG00000162924	HGNC:9954	Q04864	ambiguous
H. sapiens (human)	RELB	5971	NM_006509;	ENSG00000104856	HGNC:9956	Q01201	ambiguous
H. sapiens (human)	REST	5978	NM_001193508; NM_005612;	ENSG00000084093	HGNC:9966	Q13127	ambiguous
H. sapiens (human)	TAF9	6880	NM_001015892; NM_003187;	ENSG00000276463	HGNC:11542	Q16594	ambiguous
H. sapiens (human)	TBX2	6909	NM_005994;	ENSG00000121068	HGNC:11597	Q13207	ambiguous
H. sapiens (human)	TFAP2C	7022	NM_003222;	ENSG00000087510	HGNC:11744	Q92754	ambiguous
H. sapiens (human)	USF2	7392	NM_001321150; NM_003367; NM_207291;	ENSG00000105698	HGNC:12594	Q15853	ambiguous
H. sapiens (human)	XBP1	7494	NM_001079539; NM_005080;	ENSG00000100219	HGNC:12801	P17861	ambiguous
H. sapiens (human)	FOSL1	8061	NM_001300844; NM_001300855; NM_001300857; NM_005438;	ENSG00000175592	HGNC:13718	P15407	ambiguous
H. sapiens (human)	ATF6	22926	NM_007348;	ENSG00000118217	HGNC:791	P18850	ambiguous
H. sapiens (human)	BCL11A	53335	NM_018014; NM_022893; NM_138559;	ENSG00000119866	HGNC:13221	Q9H165	ambiguous
H. sapiens (human)	MYOCD	93649	NM_001146312; NM_153604;	ENSG00000141052	HGNC:16067	Q8IZQ8	ambiguous
H. sapiens (human)	ZBTB9	221504	NM_152735;	ENSG00000213588	HGNC:28323	Q96C00	ambiguous
H. sapiens (human)	KLF9	687	NM_001206;	ENSG00000119138	HGNC:1123	Q13886	ambiguous
H. sapiens (human)	NFATC1	4772	NM_001278669; NM_001278670; NM_001278672; NM_001278673; NM_001278675; NM_006162; NM_172387; NM_172388; NM_172389; NM_172390;	ENSG00000131196	HGNC:7775	O95644	ambiguous
H. sapiens (human)	POU5F1	5460	NM_001173531; NM_001285986; NM_001285987; NM_002701; NM_203289;	ENSG00000230336	HGNC:9221	Q01860	ambiguous
H. sapiens (human)	PPARG	5468	NM_005037; NM_015869; NM_138711; NM_138712;	ENSG00000132170	HGNC:9236	P37231	ALT
H. sapiens (human)	ZBTB16	7704	NM_001018011; NM_006006;	ENSG00000109906	HGNC:12930	Q05516	ambiguous
H. sapiens (human)	ZEB2	9839	NM_001171653; NM_014795;	ENSG00000169554	HGNC:14881	O60315	ALT
H. sapiens (human)	NR1H3	10062	NM_001130101; NM_001130102; NM_001251934; NM_001251935; NM_005693;	ENSG00000025434	HGNC:7966	Q13133	ambiguous
H. sapiens (human)	TCEAL7	56849	NM_152278;	ENSG00000182916	HGNC:28336	Q9BRU2	ALT
H. sapiens (human)	CERS1	10715	NM_001290265; NM_001492; NM_021267; NM_198207;	ENSG00000223802	HGNC:14253	P27544	ALT
H. sapiens (human)	DOT1L	84444	NM_032482;	ENSG00000104885	HGNC:24948	Q8TEK3	ambiguous
H. sapiens (human)	GNL3L	54552	NM_001184819; NM_019067;	ENSG00000130119	HGNC:25553	Q9NVN8	ambiguous
H. sapiens (human)	HIST1H3A	8350	NM_003529;	ENSG00000275714	HGNC:4766	P68431	ambiguous
H. sapiens (human)	HIST1H4A	8359	NM_003538;	ENSG00000278637	HGNC:4781	P62805	ambiguous
H. sapiens (human)	HNRNPU	3192	NM_004501; NM_031844;	ENSG00000153187	HGNC:5048	Q00839	ALT
H. sapiens (human)	LSM11	134353	NM_173491;	ENSG00000155858	HGNC:30860	P83369	ambiguous
H. sapiens (human)	NSMCE1	197370	NM_145080;	ENSG00000169189	HGNC:29897	Q8WV22	ambiguous
H. sapiens (human)	PURA	5813	NM_005859;	ENSG00000185129	HGNC:9701	Q00577	ambiguous
H. sapiens (human)	SIRT2	22933	NM_001193286; NM_012237; NM_030593;	ENSG00000283100	HGNC:10886	Q8IXJ6	ambiguous
H. sapiens (human)	SLX1A	548593	NM_001014999; NM_001015000;	ENSG00000132207	HGNC:20922	Q9BQ83	ALT
H. sapiens (human)	SNRPB	6628	NM_003091; NM_198216;	ENSG00000125835	HGNC:11153	P14678	ambiguous
H. sapiens (human)	SNRPD3	6634	NM_001278656; NM_004175;	ENSG00000100028	HGNC:11160	P62318	ambiguous
H. sapiens (human)	TCP1	6950	NM_001008897; NM_030752;	ENSG00000120438	HGNC:11655	P17987	ambiguous
H. sapiens (human)	HIST1H3B	8358	NM_0035373;	ENSG00000274267	HGNC:4776	P68431	ambiguous
H. sapiens (human)	HIST1H3C	8352	NM_0035312;	ENSG00000278272	HGNC:4768	P68431	ambiguous
H. sapiens (human)	HIST1H3D	8351	NM_0035304;	ENSG00000197409	HGNC:4767	P68431	ambiguous
H. sapiens (human)	HIST1H3E	8353	NM_0035322;	ENSG00000274750	HGNC:4769	P68431	ambiguous
H. sapiens (human)	HIST1H3F	8968	NM_0210182;	ENSG00000277775	HGNC:4773	P68431	ambiguous
H. sapiens (human)	HIST1H3G	8355	NM_0035342;	ENSG00000273983	HGNC:4772	P68431	ambiguous
H. sapiens (human)	HIST1H3H	8357	NM_0035362;	ENSG00000278828	HGNC:4775	P68431	ambiguous
H. sapiens (human)	HIST1H3I	8354	NM_0035332;	ENSG00000275379	HGNC:4771	P68431	ambiguous
H. sapiens (human)	HIST1H3J	8356	NM_0035352;	ENSG00000197153	HGNC:4774	P68431	ambiguous
H. sapiens (human)	HIST1H4C	8364	NM_0035423;	ENSG00000197061	HGNC:4787	P62805	ambiguous
H. sapiens (human)	HIST1H4D	8360	NM_0035393;	ENSG00000277157	HGNC:4782	P62805	ambiguous
H. sapiens (human)	HIST1H4E	8367	NM_0035453;	ENSG00000276966	HGNC:4790	P62805	ambiguous
H. sapiens (human)	HIST1H4F	8361	NM_0035403;	ENSG00000274618	HGNC:4783	P62805	ambiguous
H. sapiens (human)	HIST1H4I	8294	NM_0034952;	ENSG00000276180	HGNC:4793	P62805	ambiguous
H. sapiens (human)	HIST1H4J	8363	NM_0219683;	ENSG00000197238	HGNC:4785	P62805	ambiguous
H. sapiens (human)	HIST1H4K	8362	NM_0035412;	ENSG00000273542	HGNC:4784	P62805	ambiguous
H. sapiens (human)	HIST1H4L	8368	NM_0035462;	ENSG00000275126	HGNC:4791	P62805	ambiguous
H. sapiens (human)	HIST2H4A	8370	NM_0035482;	ENSG00000270882	HGNC:4794	P62805	ambiguous
H. sapiens (human)	HIST2H4B	554313	NM_0010340774;	ENSG00000270276	HGNC:29607	P62805	ambiguous
H. sapiens (human)	UBE2D3	7323	NM_0013007951; NM_0033406; NM_1818863; NM_1818872; NM_1818883; NM_1818892; NM_1818902; NM_1818912; NM_1818923; NM_1818932;	ENSG00000109332	HGNC:12476	P61077	ALT
H. sapiens (human)	BMP7	655	NM_001719;	ENSG00000101144	HGNC:1074	P18075	ALT
