# Supplementary material for: TCGA Pan-Cancer Genomic Analysis of Alternative Lengthening of Telomeres (ALT) Related Genes
Source: Genes (Basel). 2020 Jul 21;11(7):834. doi: 10.3390/genes11070834 (PMC7397314; doi:10.3390/genes11070834)
Supplement: Supplementary file 1 [file genes-11-00834-s001.zip › S2_File.xlsx]

## Sheet: Hoja1
TCGA Study	CNA		mRNA		Mutation						Fusion
	Amplification	Deep Deletion	mRNA High	mRNA Low	Inframe Mutation (Putative Driver)	Inframe Mutation (Putative Passenger)	Truncating (Putative Driver)	Truncating (Putative Passenger)	Missense (Putative Driver)	Missense (Putative Passenger)	Fusion
TCGA_LAML (n=165)	89	68	2552	518	0	3	50	43	30	123	31
TCGA_ACC (n=76)	292	55	2782	116	1	3	26	18	8	80	13
TCGA_BLCA (n=402)	288	61	1013	108	2	0	64	36	23	214	14
TCGA_LGG (n=507)	914	492	9131	2549	7	14	97	68	188	391	34
TCGA_BRCA (n=994)	6345	1087	28349	3391	5	28	307	350	236	1447	271
TCGA_CESC (n=275)	845	305	6994	1552	1	5	95	164	24	1023	24
TCGA_CHOL (n=36)	129	11	880	206	0	0	7	6	3	32	2
TCGA_COAD (n=524)	996	473	11971	2645	5	46	395	719	270	2915	21
TCGA_DLBC (n=39)	154	141	978	49	1	5	9	16	4	92	4
TCGA_ESCA (n=181)	1398	348	5461	564	8	14	100	85	93	418	34
TCGA_GBM (n=145)	203	51	2878	676	2	6	38	49	42	300	13
TCGA_HNSC (n=488)	1935	527	11790	1493	9	12	254	192	196	1299	47
TCGA_KIRC (n=352)	406	193	5974	1409	0	9	49	91	7	362	7
TCGA_KIRP (n=274)	119	118	6538	524	1	6	37	97	6	409	11
TCGA_LIHC (n=348)	1559	384	9191	859	3	12	112	124	69	635	51
TCGA_LUAD (n=503)	2092	689	13493	1289	4	13	223	349	176	2186	80
TCGA_LUSC (n=466)	2615	686	13103	1175	8	12	284	297	263	1898	80
TCGA_MESO (n=82)	138	53	1810	422	0	3	10	7	10	53	6
TCGA_OV (n=201)	2147	457	5652	1772	5	5	111	51	109	321	62
TCGA_PAAD (n=168)	689	99	3529	845	1	1	65	36	65	247	10
TCGA_PCPG (n=161)	258	122	2723	1071	0	0	4	6	9	35	5
TCGA_PRAD (n=488)	1141	1309	8565	2139	0	5	46	62	45	385	93
TCGA_SARC (n=251)	1524	494	6263	546	4	1	73	38	46	279	124
TCGA_SKCM (n=363)	1384	300	8473	1195	1	5	210	562	55	3972	40
TCGA_STAD (n=407)	1973	745	10810	608	8	44	403	639	135	2080	58
TCGA_TGCT (n=144)	106	113	3585	328	0	3	6	7	1	41	5
TCGA_THYM (n=119)	86	73	1826	350	0	0	3	8	4	47	5
TCGA_THCA (n=480)	61	81	6983	1945	0	1	14	24	0	157	7
TCGA_UCS (n=56)	538	60	1943	361	0	2	27	26	41	118	23
TCGA_UCEC (n=507)	2088	368	11504	1146	6	59	864	1645	244	7086	29
TCGA_UVM (n=80)	108	109	1904	271	0	0	2	2	0	19	3
