# Supplementary material for: TCGA Pan-Cancer Genomic Analysis of Alternative Lengthening of Telomeres (ALT) Related Genes
Source: Genes (Basel). 2020 Jul 21;11(7):834. doi: 10.3390/genes11070834 (PMC7397314; doi:10.3390/genes11070834)
Supplement: Supplementary file 1 [file genes-11-00834-s001.zip › S3_File.xlsx]

## Sheet: Hoja1
	T1
TCGA Study	CNA		mRNA		Mutation						Fusion
	Amplification	Deep Deletion	mRNA High	mRNA Low	Inframe Mutation (Putative Driver)	Inframe Mutation (Putative Passenger)	Truncating (Putative Driver)	Truncating (Putative Passenger)	Missense (Putative Driver)	Missense (Putative Passenger)	Fusion
TCGA_ACC (n=76)	17	1	216	10	0	0	2	0	0	2	0
TCGA_BLCA (n=402)	29	12	67	6	0	0	2	0	1	10	2
TCGA_BRCA (n=994)	1407	214	5738	655	0	5	58	45	54	293	55
TCGA_CESC (n=275)	372	156	3060	688	0	0	25	48	8	334	10
TCGA_CHOL (n=36)	29	3	483	123	0	0	5	2	2	10	1
TCGA_COAD (n=524)	17	18	300	30	0	1	11	23	9	96	1
TCGA_ESCA (n=181)	169	50	713	81	5	0	18	13	12	62	5
TCGA_HNSC (n=488)	177	23	861	61	1	4	21	14	17	86	5
TCGA_KIRC (n=352)	210	44	2766	746	0	3	26	48	1	193	4
TCGA_KIRP (n=274)	42	42	3621	313	1	3	27	69	4	280	5
TCGA_LIHC (n=348)	640	165	3509	363	1	7	51	56	27	279	24
TCGA_LUAD (n=503)	650	192	4067	388	2	6	72	111	58	700	24
TCGA_LUSC (n=466)	516	106	2736	247	3	6	52	70	58	398	17
TCGA_MESO (n=82)	3	8	320	56	0	0	2	1	2	9	0
TCGA_PAAD (n=168)	13	16	101	26	0	0	2	0	2	2	0
TCGA_SKCM (n=363)	163	53	1075	157	0	0	14	38	4	364	5
TCGA_STAD (n=407)	139	39	632	42	1	3	22	71	9	122	4
TCGA_TGCT (n=144)	33	50	1810	139	0	0	6	3	1	20	3
TCGA_THCA (n=480)	2	14	575	85	0	0	1	6	0	17	0
	T2
TCGA Study	CNA		mRNA		Mutation						Fusion
	Amplification	Deep Deletion	mRNA High	mRNA Low	Inframe Mutation (Putative Driver)	Inframe Mutation (Putative Passenger)	Truncating (Putative Driver)	Truncating (Putative Passenger)	Missense (Putative Driver)	Missense (Putative Passenger)	Fusion
TCGA_ACC (n=76)	123	22	1324	63	1	1	9	6	2	21	7
TCGA_BLCA (n=402)	803	194	2792	265	0	6	123	88	51	568	25
TCGA_BRCA (n=994)	4011	724	18336	2187	5	18	201	217	146	943	179
TCGA_CESC (n=275)	133	68	1791	429	0	2	44	70	8	416	6
TCGA_CHOL (n=36)	50	8	242	56	0	0	2	4	0	21	0
TCGA_COAD (n=524)	150	107	2124	668	1	7	69	114	36	478	2
TCGA_ESCA (n=181)	366	84	1324	140	1	4	24	20	20	97	13
TCGA_HNSC (n=488)	433	95	3221	309	4	4	68	50	45	316	8
TCGA_KIRC (n=352)	85	27	879	261	0	1	8	17	1	46	0
TCGA_KIRP (n=274)	12	28	877	45	0	1	6	11	2	45	1
TCGA_LIHC (n=348)	477	130	2772	241	1	2	35	39	24	191	10
TCGA_LUAD (n=503)	1080	385	7657	729	2	7	119	187	95	1162	49
TCGA_LUSC (n=466)	1527	468	7825	701	4	6	175	175	152	1125	52
TCGA_MESO (n=82)	41	10	447	156	0	2	3	4	2	21	0
TCGA_PAAD (n=168)	69	6	489	168	0	1	6	2	7	5	5
TCGA_SKCM (n=363)	104	623	2136	637	0	0	4	18	9	73	24
TCGA_STAD (n=407)	355	62	1736	213	0	0	40	114	16	715	1
TCGA_TGCT (n=144)	477	238	2510	185	3	11	79	119	29	365	14
TCGA_THCA (n=480)	60	36	1341	103	0	2	0	1	0	10	2
	T3
TCGA Study	CNA		mRNA		Mutation						Fusion
	Amplification	Deep Deletion	mRNA High	mRNA Low	Inframe Mutation (Putative Driver)	Inframe Mutation (Putative Passenger)	Truncating (Putative Driver)	Truncating (Putative Passenger)	Missense (Putative Driver)	Missense (Putative Passenger)	Fusion
TCGA_ACC (n=76)	32	8	294	16	0	0	4	0	1	10	4
TCGA_BLCA (n=402)	1333	330	5117	419	0	10	215	142	98	1057	45
TCGA_BRCA (n=994)	649	105	3158	363	0	4	40	75	23	155	25
TCGA_CESC (n=275)	83	20	556	84	0	0	3	5	4	52	2
TCGA_CHOL (n=36)	50	0	155	27	0	0	0	0	1	1	1
TCGA_COAD (n=524)	728	291	8219	1657	3	35	278	482	190	1910	16
TCGA_ESCA (n=181)	696	181	2879	281	2	10	51	49	46	213	14
TCGA_HNSC (n=488)	460	128	2042	275	1	1	42	27	44	220	9
TCGA_KIRC (n=352)	93	120	2078	382	0	4	14	24	3	115	3
TCGA_KIRP (n=274)	65	42	1977	156	0	2	4	16	0	79	5
TCGA_LIHC (n=348)	323	71	2522	220	0	3	20	26	17	143	13
TCGA_LUAD (n=503)	234	67	1171	118	0	0	16	37	14	213	5
TCGA_LUSC (n=466)	434	97	1765	159	0	0	46	37	38	296	8
TCGA_MESO (n=82)	47	29	802	166	0	0	3	2	2	17	3
TCGA_PAAD (n=168)	599	77	2816	609	1	0	56	34	54	239	5
TCGA_SKCM (n=363)	970	651	5814	1414	0	5	39	42	35	302	60
TCGA_STAD (n=407)	185	51	1586	185	0	1	50	132	12	1008	10
TCGA_TGCT (n=144)	868	281	4895	236	2	13	143	203	59	705	26
TCGA_THCA (n=480)	0	6	92	10	0	0	0	1	0	3	0
	T4
TCGA Study	CNA		mRNA		Mutation						Fusion
	Amplification	Deep Deletion	mRNA High	mRNA Low	Inframe Mutation (Putative Driver)	Inframe Mutation (Putative Passenger)	Truncating (Putative Driver)	Truncating (Putative Passenger)	Missense (Putative Driver)	Missense (Putative Passenger)	Fusion
TCGA_ACC (n=76)	119	24	846	21	0	2	9	7	5	34	1
TCGA_BLCA (n=402)	437	99	1369	130	0	2	57	26	20	288	15
TCGA_BRCA (n=994)	269	33	1025	180	0	1	7	13	13	52	12
TCGA_CESC (n=275)	13	4	193	22	0	0	3	10	0	28	0
TCGA_COAD (n=524)	85	53	1266	287	1	3	37	100	33	429	2
TCGA_ESCA (n=181)	37	1	98	12	0	0	1	0	4	8	0
TCGA_HNSC (n=488)	648	193	3796	577	3	2	100	77	75	512	17
TCGA_KIRC (n=352)	18	2	251	20	0	1	1	2	2	8	0
TCGA_KIRP (n=274)	0	6	36	3	0	0	0	0	0	1	0
TCGA_LIHC (n=348)	87	5	359	31	1	0	5	3	1	15	4
TCGA_LUAD (n=503)	127	45	542	52	0	0	14	14	9	102	1
TCGA_LUSC (n=466)	122	15	723	61	1	0	10	13	14	77	3
TCGA_MESO (n=82)	37	6	199	42	0	0	2	0	3	6	1
TCGA_PAAD (n=168)	2	0	37	8	0	0	1	0	2	1	0
TCGA_SKCM (n=363)	49	32	391	71	0	0	3	1	1	5	7
TCGA_STAD (n=407)	315	42	1575	348	1	1	25	62	6	522	12
TCGA_TGCT (n=144)	473	184	2613	127	2	16	143	219	36	804	14
