# Supplementary material for: TCGA Pan-Cancer Genomic Analysis of Alternative Lengthening of Telomeres (ALT) Related Genes
Source: Genes (Basel). 2020 Jul 21;11(7):834. doi: 10.3390/genes11070834 (PMC7397314; doi:10.3390/genes11070834)
Supplement: Supplementary file 1 [file genes-11-00834-s001.zip › S4_File.xlsx]

## Sheet: Hoja1
Cancer Study	TP53	RAD21	SENP5	UBR5	NSMCE2	MCPH1	RECQL4	RFC4	PRKDC	FBH1	LRATD2	NBN	SMG7	TERF1	ATR	CCT5	ATF6	RAD1	RAD54B	TRIP13	RINT1	SMG5	HUS1	NFX1	MCM4	LRWD1	PARP1	ORC5	WRNIP1	TOPBP1	MCM7	ARID1A	HNRNPU	RYK	MDC1	RB1	USF1	RECQL5	CREBBP	CBX3	CCT2	HELZ	CTDP1	SMG6	RNF8	UBE2D3	FAAP24	WRN	FAAP100
TCGA_UCS (n=56)	0.928571	0.5	0.375	0.410714	0.267857	0.339286	0.303571	0.339286	0.285714	0.285714	0.125	0.214286	0.107143	0.375	0.178571	0.0535714	0.196429	0.178571	0.232143	0.0892857	0.214286	0.285714	0.178571	0.160714	0.321429	0.0714286	0.232143	0.285714	0.160714	0.178571	0.25	0.160714	0.107143	0.214286	0.375	0.267857	0.303571	0.232143	0.160714	0.142857	0.142857	0.285714	0.160714	0.0535714	0.303571	0.107143	0.392857	0.214286	0.446429
TCGA_OV (n=201)	1.00498	0.636816	0.507463	0.432836	0.61194	0.552239	0.59204	0.402985	0.119403	0.318408	0.646766	0.313433	0.21393	0.0895522	0.278607	0.323383	0.278607	0.238806	0.119403	0.293532	0.199005	0.149254	0.139303	0.358209	0.124378	0.0447761	0.169154	0.159204	0.288557	0.263682	0.104478	0.149254	0.19403	0.233831	0.233831	0.243781	0.134328	0.179104	0.243781	0.174129	0.208955	0.0895522	0.283582	0.179104	0.223881	0.248756	0.263682	0.228856	0.154229
TCGA_UCEC (n=507)	0.499014	0.220907	0.317554	0.30572	0.230769	0.260355	0.193294	0.270217	0.303748	0.226824	0.213018	0.175542	0.276134	0.175542	0.22288	0.153846	0.260355	0.128205	0.185404	0.167653	0.110454	0.228797	0.0887574	0.163708	0.185404	0.0848126	0.21499	0.149901	0.177515	0.157791	0.134122	0.497041	0.16568	0.126233	0.169625	0.163708	0.153846	0.187377	0.207101	0.145957	0.136095	0.18146	0.157791	0.175542	0.112426	0.0966469	0.169625	0.224852	0.13215
TCGA_ESCA (n=181)	0.922652	0.40884	0.61326	0.320442	0.447514	0.243094	0.320442	0.530387	0.21547	0.19337	0.325967	0.187845	0.138122	0.171271	0.342541	0.331492	0.154696	0.276243	0.19337	0.38674	0.254144	0.116022	0.265193	0.209945	0.187845	0.270718	0.132597	0.292818	0.160221	0.303867	0.287293	0.149171	0.143646	0.353591	0.132597	0.149171	0.154696	0.132597	0.104972	0.243094	0.171271	0.0773481	0.303867	0.165746	0.187845	0.171271	0.198895	0.20442	0.0994475
TCGA_BLCA (n=402)	0.554726	0.343284	0.288557	0.432836	0.241294	0.141791	0.248756	0.228856	0.199005	0.335821	0.233831	0.273632	0.236318	0.196517	0.226368	0.288557	0.335821	0.365672	0.146766	0.300995	0.109453	0.161692	0.149254	0.191542	0.179104	0.121891	0.0920398	0.131841	0.0970149	0.179104	0.109453	0.358209	0.0970149	0.11194	0.161692	0.320896	0.348259	0.129353	0.223881	0.161692	0.226368	0.186567	0.149254	0.191542	0.109453	0.146766	0.216418	0.104478	0.0820896
TCGA_ACC (n=76)	0.302632	0.223684	0.171053	0.184211	0.184211	0.25	0.171053	0.0921053	0.157895	0.171053	0.157895	0.144737	0.105263	0.157895	0.105263	0.223684	0.144737	0.0921053	0.184211	0.25	0.263158	0.105263	0.223684	0.131579	0.144737	0.197368	0.0789474	0.131579	0.0921053	0.105263	0.131579	0.0657895	0.0789474	0.0657895	0.0921053	0.223684	0.131579	0.157895	0.0921053	0.105263	0.25	0.0657895	0.0263158	0.0789474	0.0526316	0.263158	0.0921053	0.197368	0.0921053
TCGA_SKCM (n=363)	0.286501	0.23416	0.151515	0.297521	0.256198	0.15978	0.212121	0.0881543	0.311295	0.195592	0.121212	0.173554	0.289256	0.209366	0.206612	0.146006	0.184573	0.173554	0.225895	0.179063	0.206612	0.15978	0.187328	0.231405	0.157025	0.192837	0.209366	0.162534	0.269972	0.126722	0.123967	0.151515	0.184573	0.0936639	0.289256	0.137741	0.162534	0.179063	0.198347	0.203857	0.132231	0.14876	0.077135	0.107438	0.294766	0.0991736	0.077135	0.0991736	0.157025
TCGA_LUSC (n=466)	0.896996	0.225322	0.903433	0.27897	0.113734	0.199571	0.263948	0.845494	0.188841	0.143777	0.212446	0.158798	0.184549	0.156652	0.532189	0.553648	0.2103	0.491416	0.178112	0.448498	0.212446	0.156652	0.171674	0.229614	0.139485	0.152361	0.113734	0.197425	0.0901288	0.379828	0.190987	0.124464	0.109442	0.403433	0.0987124	0.139485	0.150215	0.152361	0.150215	0.126609	0.113734	0.135193	0.111588	0.103004	0.0965665	0.0429185	0.216738	0.141631	0.118026
TCGA_STAD (n=407)	0.547912	0.373464	0.17199	0.287469	0.36855	0.2457	0.307125	0.162162	0.233415	0.206388	0.297297	0.213759	0.130221	0.157248	0.181818	0.17199	0.144963	0.2457	0.243243	0.186732	0.174447	0.201474	0.216216	0.154791	0.184275	0.179361	0.0810811	0.238329	0.120393	0.125307	0.201474	0.348894	0.0909091	0.0810811	0.211302	0.137592	0.117936	0.137592	0.162162	0.14742	0.174447	0.0958231	0.186732	0.120393	0.0958231	0.0589681	0.144963	0.152334	0.130221
TCGA_BRCA (n=994)	0.442656	0.458753	0.169014	0.357143	0.503018	0.327968	0.297787	0.165996	0.267606	0.232394	0.361167	0.2666	0.34004	0.356137	0.105634	0.155936	0.361167	0.16499	0.411469	0.163984	0.104628	0.32495	0.102616	0.136821	0.248491	0.0895372	0.396378	0.100604	0.147887	0.118712	0.109658	0.102616	0.32495	0.114688	0.126761	0.184105	0.293763	0.163984	0.225352	0.102616	0.157948	0.254527	0.0794769	0.202213	0.167002	0.144869	0.108652	0.112676	0.100604
TCGA_LUAD (n=503)	0.550696	0.294235	0.204771	0.274354	0.196819	0.302187	0.230616	0.163022	0.244533	0.212724	0.198807	0.188867	0.214712	0.306163	0.153082	0.345924	0.324056	0.385686	0.202783	0.312127	0.180915	0.198807	0.198807	0.0874751	0.204771	0.133201	0.17495	0.143141	0.143141	0.129225	0.117296	0.157058	0.228628	0.0934394	0.139165	0.176938	0.196819	0.157058	0.145129	0.170974	0.180915	0.151093	0.176938	0.109344	0.145129	0.0497018	0.17495	0.129225	0.184891
TCGA_CESC (n=275)	0.145455	0.218182	0.68	0.229091	0.170909	0.225455	0.138182	0.643636	0.221818	0.174545	0.0581818	0.145455	0.178182	0.109091	0.469091	0.290909	0.189091	0.330909	0.0618182	0.294545	0.0981818	0.170909	0.101818	0.123636	0.149091	0.0727273	0.0981818	0.149091	0.141818	0.432727	0.101818	0.0763636	0.123636	0.385455	0.163636	0.123636	0.112727	0.134545	0.192727	0.0581818	0.0763636	0.130909	0.185455	0.0509091	0.0872727	0.185455	0.156364	0.0909091	0.134545
TCGA_COAD (n=524)	0.795802	0.242366	0.103053	0.324427	0.194656	0.236641	0.206107	0.0706107	0.295802	0.120229	0.240458	0.137405	0.110687	0.209924	0.110687	0.0896947	0.135496	0.0973282	0.137405	0.0648855	0.0973282	0.0992366	0.187023	0.129771	0.187023	0.131679	0.101145	0.118321	0.0973282	0.120229	0.120229	0.146947	0.0763359	0.0935115	0.104962	0.194656	0.0572519	0.127863	0.150763	0.15458	0.0877863	0.131679	0.192748	0.148855	0.122137	0.0419847	0.0820611	0.19084	0.0992366
TCGA_SARC (n=251)	0.0836653	0.0876494	0.14741	0.123506	0.0756972	0.12749	0.063745	0.0677291	0.111554	0.123506	0.0677291	0.14741	0.119522	0.0756972	0.143426	0.159363	0.0996016	0.10757	0.0956175	0.0996016	0.0717131	0.151394	0.151394	0.36255	0.123506	0.143426	0.0557769	0.187251	0.143426	0.0996016	0.0717131	0.0796813	0.0557769	0.0557769	0.0756972	0.059761	0.0996016	0.0756972	0.0876494	0.151394	0.191235	0.0876494	0.0796813	0.474104	0.059761	0.143426	0.0836653	0.0876494	0.10757
TCGA_LIHC (n=348)	0.416667	0.316092	0.091954	0.344828	0.574713	0.356322	0.307471	0.0862069	0.241379	0.117816	0.350575	0.324713	0.362069	0.359195	0.091954	0.192529	0.324713	0.181034	0.20977	0.178161	0.16954	0.33046	0.106322	0.0747126	0.146552	0.146552	0.33046	0.155172	0.264368	0.0689655	0.126437	0.132184	0.195402	0.0603448	0.172414	0.126437	0.298851	0.212644	0.0603448	0.0833333	0.109195	0.137931	0.123563	0.0948276	0.106322	0.33046	0.100575	0.0890805	0.146552
TCGA_DLBC (n=39)	0.25641	0.153846	0.230769	0.205128	0.153846	0.25641	0.179487	0.128205	0.0769231	0.179487	0.128205	0.153846	0.102564	0.102564	0.128205	0.0512821	0.102564	0.0512821	0.0769231	0.0769231	0.153846	0.102564	0.0512821	0.128205	0.0769231	0.230769	0.128205	0.179487	0.205128	0.0512821	0.205128	0.128205	0.205128	0.0769231	0.128205	0.0769231	0.102564	0.0512821	0.205128	0.0512821	0.102564	0.128205	0.230769	0.025641	0.0512821	0.153846	0.153846	0.0769231	0
TCGA_HNSC (n=488)	0.764344	0.245902	0.598361	0.30123	0.229508	0.104508	0.178279	0.39959	0.254098	0.19877	0.168033	0.163934	0.131148	0.211066	0.344262	0.258197	0.0881148	0.204918	0.112705	0.233607	0.17623	0.0532787	0.188525	0.237705	0.17418	0.14959	0.0860656	0.184426	0.0819672	0.260246	0.135246	0.10041	0.106557	0.256148	0.0942623	0.112705	0.0655738	0.0922131	0.143443	0.110656	0.145492	0.079918	0.194672	0.106557	0.112705	0.102459	0.079918	0.125	0.0963115
TCGA_CHOL (n=36)	0.166667	0.305556	0.166667	0.138889	0.305556	0.277778	0.166667	0.0555556	0.194444	0.111111	0.0833333	0.222222	0.555556	0.25	0.0555556	0.138889	0.388889	0.166667	0.222222	0.111111	0.111111	0.416667	0.0277778	0.166667	0.0555556	0.0555556	0.222222	0.0833333	0.222222	0.111111	0.166667	0.138889	0.361111	0.194444	0.138889	0.0277778	0.166667	0.0833333	0.138889	0.0833333	0.166667	0.0833333	0.0833333	0.305556	0.166667	0.361111	0.0833333	0.0555556	0.138889
TCGA_PAAD (n=168)	0.672619	0.303571	0.113095	0.172619	0.309524	0.214286	0.208333	0.119048	0.160714	0.142857	0.22619	0.130952	0.232143	0.160714	0.119048	0.113095	0.10119	0.119048	0.172619	0.0952381	0.160714	0.190476	0.154762	0.154762	0.14881	0.0892857	0.077381	0.0892857	0.0297619	0.0833333	0.136905	0.136905	0.125	0.0892857	0.0952381	0.0714286	0.119048	0.0833333	0.0654762	0.119048	0.130952	0.107143	0.0416667	0.166667	0.0892857	0.0892857	0.160714	0.077381	0.10119
TCGA_MESO (n=82)	0.207317	0.0609756	0.0853659	0.0731707	0.134146	0.219512	0.109756	0.121951	0.109756	0.219512	0.146341	0.0609756	0.158537	0.097561	0.158537	0.195122	0.121951	0.097561	0.121951	0.121951	0.0609756	0.134146	0.146341	0.158537	0.109756	0.109756	0.109756	0.121951	0.0487805	0.121951	0.097561	0.0365854	0.109756	0.109756	0.0853659	0.0609756	0.0853659	0.195122	0.0487805	0.097561	0.109756	0.219512	0.109756	0.0609756	0.0853659	0.146341	0.109756	0.0853659	0.0853659
TCGA_UVM (n=80)	0.0625	0.375	0.0125	0.375	0.175	0.0625	0.5875	0.025	0.3625	0.0625	0.075	0.3875	0.1	0.275	0.0125	0.05	0.0625	0.025	0.25	0.025	0.05	0.05	0.0625	0.125	0.35	0.0625	0.175	0.05	0.425	0.0125	0.05	0.0875	0.125	0.0125	0.2375	0.025	0.0625	0.1375	0.075	0.0375	0.025	0.1	0.05	0.1125	0.3	0.05	0.025	0.0875	0.125
TCGA_GBM (n=145)	0.4	0.0689655	0.110345	0.0689655	0.0896552	0.110345	0.110345	0.062069	0.103448	0.744828	0.062069	0.0551724	0.0965517	0.0965517	0.0965517	0.0689655	0.0275862	0.0413793	0.0482759	0.0551724	0.213793	0.110345	0.462069	0.137931	0.0482759	0.372414	0.131034	0.103448	0.0965517	0.0551724	0.137931	0.0413793	0.103448	0.0896552	0.0551724	0.22069	0.0413793	0.0896552	0.0896552	0.213793	0.110345	0.0758621	0.137931	0.0413793	0.062069	0.0413793	0.103448	0.0758621	0.0689655
TCGA_TGCT (n=144)	0.0833333	0.368056	0.0416667	0.236111	0.180556	0.222222	0.152778	0.152778	0.319444	0.145833	0.0555556	0.284722	0.0902778	0.0833333	0.0555556	0.0277778	0.125	0.152778	0.3125	0.0416667	0.3125	0.104167	0.347222	0.152778	0.145833	0.1875	0.0486111	0.229167	0.104167	0.0625	0.208333	0.0347222	0.0972222	0.0277778	0.0347222	0.0208333	0.104167	0.0625	0.0555556	0.270833	0.152778	0.0347222	0.0277778	0.0625	0.0972222	0.0625	0.0555556	0.222222	0.0833333
TCGA_KIRP (n=274)	0.0875912	0.0766423	0.116788	0.0583942	0.0693431	0.0474453	0.0729927	0.0729927	0.0729927	0.0948905	0.0583942	0.0729927	0.0729927	0.0583942	0.116788	0.0839416	0.0583942	0.0766423	0.0583942	0.0547445	0.131387	0.0583942	0.0693431	0.0729927	0.0437956	0.335766	0.0839416	0.0437956	0.105839	0.0839416	0.208029	0.0875912	0.0839416	0.0985401	0.0620438	0.0656934	0.0620438	0.273723	0.127737	0.131387	0.105839	0.20438	0.0583942	0.29562	0.080292	0.0474453	0.0364964	0.0437956	0.259124
TCGA_PRAD (n=488)	0.27459	0.231557	0.14959	0.196721	0.258197	0.29918	0.0983607	0.0860656	0.159836	0.10041	0.217213	0.215164	0.0737705	0.217213	0.0881148	0.0737705	0.057377	0.0840164	0.213115	0.0942623	0.0983607	0.079918	0.0430328	0.0778689	0.131148	0.0737705	0.10041	0.0614754	0.0655738	0.0922131	0.106557	0.0614754	0.067623	0.116803	0.0389344	0.151639	0.0512295	0.0491803	0.0737705	0.114754	0.0819672	0.0696721	0.122951	0.110656	0.0512295	0.0758197	0.0512295	0.104508	0.0512295
TCGA_LGG (n=507)	0.540434	0.171598	0.0828402	0.116371	0.145957	0.0907298	0.114398	0.0650888	0.0828402	0.248521	0.102564	0.0887574	0.0532544	0.0729783	0.0552268	0.0512821	0.0571992	0.0650888	0.0828402	0.0808679	0.179487	0.061144	0.149901	0.0927022	0.0690335	0.195266	0.0808679	0.153846	0.0986193	0.0552268	0.0946746	0.128205	0.0788955	0.0749507	0.0552268	0.086785	0.0433925	0.0749507	0.0591716	0.112426	0.0532544	0.0828402	0.0729783	0.0571992	0.0729783	0.116371	0.0591716	0.0650888	0.0927022
TCGA_PCPG (n=161)	0.0745342	0.0745342	0.310559	0.0559006	0.10559	0.161491	0.0372671	0.0248447	0.0621118	0.0559006	0.0559006	0.0869565	0.0807453	0.0807453	0.142857	0.0745342	0.0621118	0.0993789	0.0621118	0.0559006	0.0931677	0.130435	0.0434783	0.068323	0.0496894	0.0869565	0.0869565	0.0807453	0.0559006	0.0993789	0.0807453	0.0745342	0.0931677	0.0993789	0.0621118	0.0807453	0.0993789	0.0807453	0.0559006	0.068323	0.0931677	0.0745342	0.0372671	0.142857	0.0372671	0.111801	0.0496894	0.0993789	0.0496894
TCGA_KIRC (n=352)	0.102273	0.0880682	0.0880682	0.0653409	0.0284091	0.0852273	0.0539773	0.09375	0.0994318	0.0681818	0.0539773	0.0653409	0.0625	0.0596591	0.0994318	0.110795	0.0767045	0.0625	0.0681818	0.0539773	0.09375	0.0568182	0.0710227	0.122159	0.0710227	0.139205	0.0482955	0.0284091	0.0880682	0.0681818	0.116477	0.107955	0.0710227	0.0596591	0.0738636	0.0568182	0.0625	0.0625	0.0596591	0.0965909	0.0539773	0.0653409	0.0625	0.09375	0.0795455	0.0397727	0.0482955	0.0511364	0.0568182
TCGA_LAML (n=165)	0.187879	0.133333	0.0424242	0.133333	0.0969697	0.0969697	0.0787879	0.0484848	0.0909091	0.0424242	0.0606061	0.0787879	0.0666667	0.0727273	0.0424242	0.0545455	0.0666667	0.0484848	0.0545455	0.0666667	0.109091	0.0242424	0.0909091	0.0666667	0.0727273	0.0606061	0.0484848	0.0969697	0.0545455	0.0484848	0.0727273	0.0606061	0.0484848	0.0424242	0.0848485	0.0545455	0.0363636	0.030303	0.0909091	0.0969697	0.0363636	0.0909091	0.0606061	0.0606061	0.0545455	0.0363636	0.0363636	0.0484848	0.0424242
TCGA_THYM (n=119)	0.0588235	0.0336134	0.0756303	0.0336134	0.0168067	0.0672269	0.0336134	0.0252101	0.0672269	0.0420168	0.0420168	0.0756303	0.134454	0.0336134	0.0840336	0.0588235	0.0672269	0.0336134	0.0420168	0.0504202	0.0672269	0.10084	0.0504202	0.0840336	0.0588235	0.092437	0.260504	0.0672269	0.0840336	0.0588235	0.0168067	0.0336134	0.0504202	0.0588235	0.109244	0.0504202	0.0672269	0.109244	0.0504202	0.00840336	0.0336134	0.0756303	0.0336134	0.109244	0.0588235	0.0588235	0.0336134	0.0420168	0.0840336
TCGA_THCA (n=480)	0.0520833	0.0541667	0.0583333	0.0625	0.0416667	0.0479167	0.0479167	0.0229167	0.0479167	0.0479167	0.0375	0.0520833	0.06875	0.04375	0.06875	0.0645833	0.0604167	0.0625	0.0479167	0.05625	0.0833333	0.0625	0.0541667	0.0708333	0.05	0.0583333	0.0520833	0.0729167	0.0395833	0.05625	0.0520833	0.04375	0.075	0.05	0.0333333	0.0666667	0.0333333	0.05	0.0395833	0.0354167	0.0604167	0.05625	0.0583333	0.0520833	0.0416667	0.0520833	0.0354167	0.0520833	0.0541667
[truncated: 362 more columns]
