# Supplementary material for: TCGA Pan-Cancer Genomic Analysis of Alternative Lengthening of Telomeres (ALT) Related Genes
Source: Genes (Basel). 2020 Jul 21;11(7):834. doi: 10.3390/genes11070834 (PMC7397314; doi:10.3390/genes11070834)
Supplement: Supplementary file 1 [file genes-11-00834-s001.zip › S5_File.xlsx]

## Sheet: S5 Table 
source	term_name	term_id	adjusted_p_value	negative_log10_of_adjusted_p_value	term_size	query_size	intersection_size	effective_domain_size	intersections
GO:MF	DNA binding	GO:0003677	6.3963e-18	3319407126939220	2524	102	70	18126	TP53,PRKDC,RFC4,RECQL4,NBN,FBH1,RAD1,RAD54B,ATR,SMG7,TERF1,ATF6,PARP1,TOPBP1,ARID1A,SMG5,MCM4,HNRNPU,CREBBP,NFX1,MCM7,LRWD1,TOP1,RB1,WRNIP1,HELZ,ORC5,ZBTB9,USF1,RTEL1,DNMT3B,RAD23B,CARM1,FAAP24,TRIM28,ERCC5,POLD2,SMG6,UPF1,TERF2,FAAP100,E2F1,WRN,EXO1,ATM,UPF3A,XRCC6,RPA3,KMT2A,RECQL,CTCF,DEK,RAD50,FANCM,BRCA2,MCM3,RAD52,PRMT5,SMCHD1,UPF2,DNMT1,H3F3A,AHR,POLH,RAD51C,USF2,TERF2IP,POLM,FANCI,POLE
GO:MF	catalytic activity, acting on DNA	GO:0140097	4.22243e-15	2937443783577290	214	102	29	18126	RFC4,RECQL4,NBN,FBH1,RAD1,RAD54B,TERF1,MCM4,MCM7,TOP1,WRNIP1,RECQL5,RTEL1,DNMT3B,ERCC5,POLD2,TERF2,WRN,EXO1,XRCC6,RECQL,RAD50,FANCM,MCM3,DNMT1,POLH,RAD51C,POLM,POLE
GO:MF	nucleic acid binding	GO:0003676	1.01985e-09	2.49915e+16	4361	102	77	18126	TP53,UBR5,PRKDC,RFC4,RECQL4,NBN,FBH1,RAD1,CCT5,RAD54B,ATR,SMG7,TERF1,ATF6,PARP1,TOPBP1,ARID1A,SMG5,MCM4,HNRNPU,CREBBP,NFX1,MCM7,LRWD1,TOP1,RB1,WRNIP1,RECQL5,HELZ,ORC5,ZBTB9,USF1,RTEL1,DNMT3B,RAD23B,CARM1,FAAP24,TRIM28,ERCC5,POLD2,THOC5,SMG6,UPF1,TERF2,FAAP100,E2F1,WRN,EXO1,ATM,UPF3A,XRCC6,RPA3,MCRS1,KMT2A,RECQL,CTCF,DEK,RAD50,FANCM,BRCA2,MCM3,RAD52,TCP1,PRMT5,SMCHD1,UPF2,DNMT1,H3F3A,AHR,POLH,RAD5…
GO:MF	heterocyclic compound binding	GO:1901363	4.53677e-05	2.03433e+16	6290	102	84	18126	TP53,UBR5,PRKDC,RFC4,RECQL4,NBN,FBH1,RAD1,CCT5,RAD54B,ATR,SMG7,TERF1,ATF6,TRIP13,PARP1,TOPBP1,ARID1A,SMG5,MCM4,HNRNPU,CREBBP,NFX1,RYK,MCM7,LRWD1,TOP1,RB1,WRNIP1,RECQL5,HELZ,SRC,ORC5,ZBTB9,USF1,UBE2D3,RTEL1,HRG,DNMT3B,RAD23B,CARM1,FAAP24,TRIM28,ERCC5,POLD2,CCT2,THOC5,SMG6,SIRT2,UPF1,TERF2,FAAP100,E2F1,WRN,EXO1,ATM,UPF3A,XRCC6,RPA3,MCRS1,KMT2A,RECQL,CTCF,DEK,RAD50,FANCM,BRCA2,MCM3,RAD52,TCP1,PRMT5,…
GO:MF	organic cyclic compound binding	GO:0097159	0.000101791	1.99923e+16	6377	102	84	18126	TP53,UBR5,PRKDC,RFC4,RECQL4,NBN,FBH1,RAD1,CCT5,RAD54B,ATR,SMG7,TERF1,ATF6,TRIP13,PARP1,TOPBP1,ARID1A,SMG5,MCM4,HNRNPU,CREBBP,NFX1,RYK,MCM7,LRWD1,TOP1,RB1,WRNIP1,RECQL5,HELZ,SRC,ORC5,ZBTB9,USF1,UBE2D3,RTEL1,HRG,DNMT3B,RAD23B,CARM1,FAAP24,TRIM28,ERCC5,POLD2,CCT2,THOC5,SMG6,SIRT2,UPF1,TERF2,FAAP100,E2F1,WRN,EXO1,ATM,UPF3A,XRCC6,RPA3,MCRS1,KMT2A,RECQL,CTCF,DEK,RAD50,FANCM,BRCA2,MCM3,RAD52,TCP1,PRMT5,…
GO:MF	DNA helicase activity	GO:0003678	0.000330863	1848035226273200	79	102	16	18126	RFC4,RECQL4,NBN,FBH1,RAD54B,MCM4,MCM7,WRNIP1,RECQL5,RTEL1,WRN,XRCC6,RECQL,RAD50,FANCM,MCM3
GO:MF	DNA-dependent ATPase activity	GO:0008094	0.00544931	1.72637e+16	116	102	17	18126	RFC4,RECQL4,NBN,FBH1,RAD54B,MCM4,MCM7,WRNIP1,RECQL5,RTEL1,WRN,XRCC6,RECQL,RAD50,FANCM,MCM3,RAD51C
GO:MF	telomeric DNA binding	GO:0042162	0.0442319	1.63543e+16	37	102	12	18126	SMG7,TERF1,SMG5,SMG6,UPF1,TERF2,WRN,UPF3A,XRCC6,RAD50,UPF2,TERF2IP
GO:MF	helicase activity	GO:0004386	0.0619986	1.62076e+16	163	102	18	18126	RFC4,RECQL4,NBN,FBH1,RAD54B,MCM4,MCM7,WRNIP1,RECQL5,HELZ,RTEL1,UPF1,WRN,XRCC6,RECQL,RAD50,FANCM,MCM3
GO:MF	sequence-specific DNA binding	GO:0043565	0.0741543	1.51299e+16	1208	102	36	18126	TP53,SMG7,TERF1,ATF6,PARP1,SMG5,MCM4,HNRNPU,CREBBP,NFX1,MCM7,LRWD1,TOP1,RB1,ORC5,USF1,RAD23B,TRIM28,SMG6,UPF1,TERF2,E2F1,WRN,UPF3A,XRCC6,KMT2A,CTCF,RAD50,MCM3,PRMT5,UPF2,DNMT1,H3F3A,AHR,USF2,TERF2IP
GO:MF	single-stranded DNA binding	GO:0003697	30.782	1.45117e+16	114	102	15	18126	FBH1,TERF1,MCM4,HNRNPU,MCM7,TOP1,RAD23B,ERCC5,TERF2,RPA3,RAD50,BRCA2,MCM3,RAD52,TERF2IP
GO:MF	ATPase activity, coupled	GO:0042623	1203.08	1.29197e+16	295	102	19	18126	RFC4,RECQL4,NBN,FBH1,RAD54B,MCM4,MCM7,WRNIP1,RECQL5,HELZ,RTEL1,UPF1,WRN,XRCC6,RECQL,RAD50,FANCM,MCM3,RAD51C
GO:MF	protein binding	GO:0005515	309.27	1250966188777390	12743	102	101	18126	TP53,RAD21,SENP5,UBR5,NSMCE2,MCPH1,PRKDC,RFC4,RECQL4,NBN,FBH1,RAD1,CCT5,LRATD2,RAD54B,ATR,SMG7,TERF1,ATF6,TRIP13,PARP1,RINT1,TOPBP1,HUS1,ARID1A,SMG5,MCM4,HNRNPU,CREBBP,CBX3,RYK,MCM7,LRWD1,TOP1,RB1,WRNIP1,RECQL5,HELZ,SRC,ORC5,ZBTB9,CTDP1,USF1,UBE2D3,RTEL1,KMT5B,HRG,DNMT3B,RAD23B,CARM1,FAAP24,TRIM28,KDM4C,MAD1L1,ERCC5,POLD2,SEM1,CCT2,THOC5,MDC1,SMG6,SIRT2,UPF1,TERF2,FAAP100,E2F1,WRN,EXO1,ATM,UPF3A,…
GO:MF	chromatin binding	GO:0003682	1499.17	1182414848834510	560	102	23	18126	TP53,RAD21,ARID1A,HNRNPU,CREBBP,LRWD1,TOP1,KMT5B,DNMT3B,FAAP24,TRIM28,KDM4C,SIRT2,UPF1,WRN,EXO1,RNF8,CTCF,FANCM,DNMT1,H3F3A,STAG1,POLE
GO:MF	ATPase activity	GO:0016887	102320	1.099e+16	436	102	20	18126	RFC4,RECQL4,NBN,FBH1,RAD54B,MCM4,MCM7,WRNIP1,RECQL5,HELZ,RTEL1,UPF1,WRN,XRCC6,RECQL,RAD50,FANCM,MCM3,SMCHD1,RAD51C
GO:MF	ATP binding	GO:0005524	85655.9	1.00672e+16	1502	102	33	18126	TP53,PRKDC,RFC4,RECQL4,FBH1,CCT5,RAD54B,ATR,TRIP13,MCM4,HNRNPU,RYK,MCM7,TOP1,WRNIP1,RECQL5,HELZ,SRC,ORC5,UBE2D3,RTEL1,CCT2,UPF1,WRN,ATM,XRCC6,RECQL,RAD50,FANCM,MCM3,TCP1,SMCHD1,RAD51C
GO:MF	double-stranded DNA binding	GO:0003690	1.16662e+06	9933072358686590	998	102	27	18126	TP53,PRKDC,FBH1,TERF1,ATF6,PARP1,MCM4,HNRNPU,CREBBP,NFX1,MCM7,TOP1,RB1,ORC5,USF1,RAD23B,ERCC5,TERF2,E2F1,XRCC6,KMT2A,CTCF,RAD50,MCM3,PRMT5,H3F3A,AHR
GO:MF	3'-5' DNA helicase activity	GO:0043138	1.59352e+06	9797642999226750	19	102	7	18126	RECQL4,FBH1,MCM7,RECQL5,WRN,RECQL,FANCM
GO:MF	nucleotide binding	GO:0000166	1.83026e+06	9737488227885750	2167	102	39	18126	TP53,PRKDC,RFC4,RECQL4,FBH1,CCT5,RAD54B,ATR,TRIP13,PARP1,MCM4,HNRNPU,RYK,MCM7,LRWD1,TOP1,WRNIP1,RECQL5,HELZ,SRC,ORC5,UBE2D3,RTEL1,CCT2,SIRT2,UPF1,WRN,ATM,XRCC6,RECQL,RAD50,FANCM,MCM3,TCP1,PRMT5,SMCHD1,DNMT1,RAD51C,POLE
GO:MF	nucleoside phosphate binding	GO:1901265	1.83026e+06	9737488227885750	2168	102	39	18126	TP53,PRKDC,RFC4,RECQL4,FBH1,CCT5,RAD54B,ATR,TRIP13,PARP1,MCM4,HNRNPU,RYK,MCM7,LRWD1,TOP1,WRNIP1,RECQL5,HELZ,SRC,ORC5,UBE2D3,RTEL1,CCT2,SIRT2,UPF1,WRN,ATM,XRCC6,RECQL,RAD50,FANCM,MCM3,TCP1,PRMT5,SMCHD1,DNMT1,RAD51C,POLE
GO:MF	adenyl ribonucleotide binding	GO:0032559	1.83026e+06	9737488227885750	1560	102	33	18126	TP53,PRKDC,RFC4,RECQL4,FBH1,CCT5,RAD54B,ATR,TRIP13,MCM4,HNRNPU,RYK,MCM7,TOP1,WRNIP1,RECQL5,HELZ,SRC,ORC5,UBE2D3,RTEL1,CCT2,UPF1,WRN,ATM,XRCC6,RECQL,RAD50,FANCM,MCM3,TCP1,SMCHD1,RAD51C
GO:MF	adenyl nucleotide binding	GO:0030554	2.11292e+06	9675117792464000	1571	102	33	18126	TP53,PRKDC,RFC4,RECQL4,FBH1,CCT5,RAD54B,ATR,TRIP13,MCM4,HNRNPU,RYK,MCM7,TOP1,WRNIP1,RECQL5,HELZ,SRC,ORC5,UBE2D3,RTEL1,CCT2,UPF1,WRN,ATM,XRCC6,RECQL,RAD50,FANCM,MCM3,TCP1,SMCHD1,RAD51C
GO:MF	four-way junction helicase activity	GO:0009378	550862	9258957548862100	6	102	5	18126	RECQL4,RECQL5,WRN,RECQL,FANCM
GO:MF	drug binding	GO:0008144	872880	905904529158477	1762	102	34	18126	TP53,PRKDC,RFC4,RECQL4,FBH1,CCT5,RAD54B,ATR,TRIP13,MCM4,HNRNPU,RYK,MCM7,TOP1,WRNIP1,RECQL5,HELZ,SRC,ORC5,UBE2D3,RTEL1,KMT5B,CCT2,UPF1,WRN,ATM,XRCC6,RECQL,RAD50,FANCM,MCM3,TCP1,SMCHD1,RAD51C
GO:MF	damaged DNA binding	GO:0003684	1.86062e+07	8730341700470090	66	102	9	18126	RECQL4,NBN,RAD1,CREBBP,RAD23B,WRN,XRCC6,RPA3,POLH
GO:MF	purine ribonucleoside triphosphate binding	GO:0035639	1.30435e+08	7884605503795900	1848	102	33	18126	TP53,PRKDC,RFC4,RECQL4,FBH1,CCT5,RAD54B,ATR,TRIP13,MCM4,HNRNPU,RYK,MCM7,TOP1,WRNIP1,RECQL5,HELZ,SRC,ORC5,UBE2D3,RTEL1,CCT2,UPF1,WRN,ATM,XRCC6,RECQL,RAD50,FANCM,MCM3,TCP1,SMCHD1,RAD51C
GO:MF	small molecule binding	GO:0036094	2.41594e+08	7616913909037070	2574	102	39	18126	TP53,PRKDC,RFC4,RECQL4,FBH1,CCT5,RAD54B,ATR,TRIP13,PARP1,MCM4,HNRNPU,RYK,MCM7,LRWD1,TOP1,WRNIP1,RECQL5,HELZ,SRC,ORC5,UBE2D3,RTEL1,CCT2,SIRT2,UPF1,WRN,ATM,XRCC6,RECQL,RAD50,FANCM,MCM3,TCP1,PRMT5,SMCHD1,DNMT1,RAD51C,POLE
GO:MF	purine ribonucleotide binding	GO:0032555	2.93582e+08	7532270748957410	1913	102	33	18126	TP53,PRKDC,RFC4,RECQL4,FBH1,CCT5,RAD54B,ATR,TRIP13,MCM4,HNRNPU,RYK,MCM7,TOP1,WRNIP1,RECQL5,HELZ,SRC,ORC5,UBE2D3,RTEL1,CCT2,UPF1,WRN,ATM,XRCC6,RECQL,RAD50,FANCM,MCM3,TCP1,SMCHD1,RAD51C
GO:MF	purine nucleotide binding	GO:0017076	3.36735e+07	7472711184132550	1926	102	33	18126	TP53,PRKDC,RFC4,RECQL4,FBH1,CCT5,RAD54B,ATR,TRIP13,MCM4,HNRNPU,RYK,MCM7,TOP1,WRNIP1,RECQL5,HELZ,SRC,ORC5,UBE2D3,RTEL1,CCT2,UPF1,WRN,ATM,XRCC6,RECQL,RAD50,FANCM,MCM3,TCP1,SMCHD1,RAD51C
GO:MF	ribonucleotide binding	GO:0032553	3.38634e+07	7470269866883910	1929	102	33	18126	TP53,PRKDC,RFC4,RECQL4,FBH1,CCT5,RAD54B,ATR,TRIP13,MCM4,HNRNPU,RYK,MCM7,TOP1,WRNIP1,RECQL5,HELZ,SRC,ORC5,UBE2D3,RTEL1,CCT2,UPF1,WRN,ATM,XRCC6,RECQL,RAD50,FANCM,MCM3,TCP1,SMCHD1,RAD51C
GO:MF	nucleoside-triphosphatase activity	GO:0017111	3.20725e+09	6493866890510970	817	102	20	18126	RFC4,RECQL4,NBN,FBH1,RAD54B,MCM4,MCM7,WRNIP1,RECQL5,HELZ,RTEL1,UPF1,WRN,XRCC6,RECQL,RAD50,FANCM,MCM3,SMCHD1,RAD51C
GO:MF	DNA polymerase activity	GO:0034061	4.20126e+09	637662009367774	34	102	6	18126	TERF1,POLD2,TERF2,POLH,POLM,POLE
GO:MF	carbohydrate derivative binding	GO:0097367	4.73e+08	6.32514e+16	2269	102	34	18126	TP53,PRKDC,RFC4,RECQL4,FBH1,CCT5,RAD54B,ATR,TRIP13,MCM4,HNRNPU,RYK,MCM7,TOP1,WRNIP1,RECQL5,HELZ,SRC,ORC5,UBE2D3,RTEL1,HRG,CCT2,UPF1,WRN,ATM,XRCC6,RECQL,RAD50,FANCM,MCM3,TCP1,SMCHD1,RAD51C
GO:MF	pyrophosphatase activity	GO:0016462	8.07449e+08	6092884789454300	869	102	20	18126	RFC4,RECQL4,NBN,FBH1,RAD54B,MCM4,MCM7,WRNIP1,RECQL5,HELZ,RTEL1,UPF1,WRN,XRCC6,RECQL,RAD50,FANCM,MCM3,SMCHD1,RAD51C
GO:MF	hydrolase activity, acting on acid anhydrides, in phosphorus-containing anhydrides	GO:0016818	8.2195e+08	6085154593981790	873	102	20	18126	RFC4,RECQL4,NBN,FBH1,RAD54B,MCM4,MCM7,WRNIP1,RECQL5,HELZ,RTEL1,UPF1,WRN,XRCC6,RECQL,RAD50,FANCM,MCM3,SMCHD1,RAD51C
GO:MF	hydrolase activity, acting on acid anhydrides	GO:0016817	8.2195e+08	6085154593981790	873	102	20	18126	RFC4,RECQL4,NBN,FBH1,RAD54B,MCM4,MCM7,WRNIP1,RECQL5,HELZ,RTEL1,UPF1,WRN,XRCC6,RECQL,RAD50,FANCM,MCM3,SMCHD1,RAD51C
GO:MF	double-stranded telomeric DNA binding	GO:0003691	0.00000130706564687961	588370259959497	9	102	4	18126	TERF1,TERF2,XRCC6,RAD50
GO:MF	DNA secondary structure binding	GO:0000217	0.0000027121565217383194	5566685250437080	25	102	5	18126	RECQL4,ERCC5,WRN,FANCM,RAD51C
GO:MF	identical protein binding	GO:0042802	0.0000027415531355070048	5562003332405390	1756	102	28	18126	TP53,MCPH1,TERF1,ATF6,TRIP13,PARP1,TOPBP1,HNRNPU,CBX3,RB1,WRNIP1,USF1,CARM1,MAD1L1,ERCC5,MDC1,TERF2,WRN,ATM,RNF8,KMT2A,RAD50,BRCA2,RAD52,PRMT5,SMCHD1,AHR,USF2
GO:MF	transcription factor binding	GO:0008134	0.0000030699182296063295	551287319224389	692	102	17	18126	TP53,PRKDC,NBN,PARP1,ARID1A,HNRNPU,CREBBP,RB1,SRC,CTDP1,USF1,KDM4C,SIRT2,E2F1,AHR,USF2,SUMO2
GO:MF	single-stranded telomeric DNA binding	GO:0043047	0.000004574100715808294	5339694277018680	12	102	4	18126	TERF1,TERF2,RAD50,TERF2IP
GO:MF	sequence-specific double-stranded DNA binding	GO:1990837	0.0000060846823992433735	5215762085610710	906	102	19	18126	TP53,ATF6,PARP1,MCM4,HNRNPU,CREBBP,NFX1,MCM7,TOP1,RB1,ORC5,RAD23B,E2F1,KMT2A,CTCF,MCM3,PRMT5,H3F3A,AHR
GO:MF	catalytic activity	GO:0003824	0.000006952000363692826	5157890213839340	5853	102	57	18126	SENP5,UBR5,NSMCE2,PRKDC,RFC4,RECQL4,NBN,FBH1,RAD1,RAD54B,ATR,TERF1,PARP1,MCM4,CREBBP,NFX1,RYK,MCM7,TOP1,WRNIP1,RECQL5,HELZ,SRC,CTDP1,UBE2D3,RTEL1,KMT5B,DNMT3B,CARM1,TRIM28,KDM4C,ERCC5,POLD2,SMG6,SIRT2,UPF1,TERF2,WRN,EXO1,ATM,XRCC6,RNF8,MCRS1,KMT2A,RECQL,RAD50,FANCM,BRCA2,MCM3,PRMT5,SMCHD1,SENP3,DNMT1,POLH,RAD51C,POLM,POLE
GO:MF	ubiquitin protein ligase binding	GO:0031625	0.000007198711217524941	5142745248182160	292	102	11	18126	TP53,ATF6,SMG5,RB1,SRC,UBE2D3,TRIM28,CCT2,RNF8,TCP1,SUMO2
GO:MF	sequence-specific single stranded DNA binding	GO:0098847	0.000008354961119126926	5078055566810430	14	102	4	18126	TERF1,TERF2,RAD50,TERF2IP
GO:MF	ubiquitin-like protein ligase binding	GO:0044389	0.000011612837654784664	4935061645271460	308	102	11	18126	TP53,ATF6,SMG5,RB1,SRC,UBE2D3,TRIM28,CCT2,RNF8,TCP1,SUMO2
GO:MF	deoxyribonuclease activity	GO:0004536	0.000013914787836651991	4.85652e+16	64	102	6	18126	RAD1,ERCC5,EXO1,RAD50,RAD51C,POLE
GO:MF	binding	GO:0005488	0.00001729699841212786	4762029254452080	15944	102	102	18126	TP53,RAD21,SENP5,UBR5,NSMCE2,MCPH1,PRKDC,RFC4,RECQL4,NBN,FBH1,RAD1,CCT5,LRATD2,RAD54B,ATR,SMG7,TERF1,ATF6,TRIP13,PARP1,RINT1,TOPBP1,HUS1,ARID1A,SMG5,MCM4,HNRNPU,CREBBP,CBX3,NFX1,RYK,MCM7,LRWD1,TOP1,RB1,WRNIP1,RECQL5,HELZ,SRC,ORC5,ZBTB9,CTDP1,USF1,UBE2D3,RTEL1,KMT5B,HRG,DNMT3B,RAD23B,CARM1,FAAP24,TRIM28,KDM4C,MAD1L1,ERCC5,POLD2,SEM1,CCT2,THOC5,MDC1,SMG6,SIRT2,UPF1,TERF2,FAAP100,E2F1,WRN,EXO1,ATM,U…
GO:MF	basal RNA polymerase II transcription machinery binding	GO:0001099	0.00002182341910373774	4661077206930080	70	102	6	18126	TP53,HNRNPU,RECQL5,CTDP1,ERCC5,AHR
GO:MF	anion binding	GO:0043168	0.00002182341910373774	4661077206930080	2841	102	35	18126	TP53,PRKDC,RFC4,RECQL4,FBH1,CCT5,RAD54B,ATR,TRIP13,MCM4,HNRNPU,RYK,MCM7,TOP1,WRNIP1,RECQL5,HELZ,SRC,ORC5,UBE2D3,RTEL1,HRG,CCT2,SIRT2,UPF1,WRN,ATM,XRCC6,RECQL,RAD50,FANCM,MCM3,TCP1,SMCHD1,RAD51C
GO:MF	basal transcription machinery binding	GO:0001098	0.00002182341910373774	4661077206930080	70	102	6	18126	TP53,HNRNPU,RECQL5,CTDP1,ERCC5,AHR
GO:MF	nuclease activity	GO:0004518	0.000022822164832931456	4641643162266440	210	102	9	18126	RAD1,ERCC5,SMG6,WRN,EXO1,RAD50,FANCM,RAD51C,POLE
GO:MF	RNA polymerase II general transcription initiation factor binding	GO:0001091	0.000026880139620130402	4570568479811110	19	102	4	18126	TP53,HNRNPU,CTDP1,AHR
GO:MF	enzyme binding	GO:0019899	0.00002822771375077892	4549324295272460	2246	102	30	18126	TP53,PRKDC,RFC4,SMG7,ATF6,PARP1,SMG5,HNRNPU,CBX3,RB1,RECQL5,SRC,USF1,UBE2D3,RTEL1,DNMT3B,TRIM28,KDM4C,ERCC5,CCT2,SMG6,SIRT2,TERF2,E2F1,RNF8,BRCA2,TCP1,TERF2IP,FANCI,SUMO2
GO:MF	telomerase RNA binding	GO:0070034	0.00004825461285719981	4316461164337370	22	102	4	18126	SMG7,SMG5,HNRNPU,SMG6
GO:MF	DNA replication origin binding	GO:0003688	0.00005712279471803639	4.24319e+16	23	102	4	18126	MCM4,MCM7,ORC5,MCM3
GO:MF	bubble DNA binding	GO:0000405	0.00006910955264911552	4160461918239960	8	102	3	18126	RECQL4,ERCC5,WRN
GO:MF	transferase activity	GO:0016740	0.00008539370221368814	406857415735195	2381	102	30	18126	UBR5,NSMCE2,PRKDC,ATR,TERF1,PARP1,CREBBP,NFX1,RYK,TOP1,SRC,UBE2D3,KMT5B,DNMT3B,CARM1,TRIM28,POLD2,SIRT2,TERF2,ATM,RNF8,MCRS1,KMT2A,RAD50,BRCA2,PRMT5,DNMT1,POLH,POLM,POLE
GO:MF	zinc ion binding	GO:0008270	0.00011078355668888531	3955524696008600	832	102	16	18126	TP53,UBR5,NSMCE2,PARP1,CREBBP,NFX1,HRG,TRIM28,KDM4C,SIRT2,UPF1,RNF8,KMT2A,CTCF,DNMT1,POLE
GO:MF	DNA-directed DNA polymerase activity	GO:0003887	0.00012064076317701321	3918505924105950	28	102	4	18126	POLD2,POLH,POLM,POLE
GO:MF	G-rich strand telomeric DNA binding	GO:0098505	0.0001372508164658675	3862485063376470	10	102	3	18126	TERF1,TERF2,TERF2IP
GO:MF	ion binding	GO:0043167	0.00016372997870348383	3.78587e+16	6308	102	56	18126	TP53,UBR5,NSMCE2,PRKDC,RFC4,RECQL4,FBH1,CCT5,RAD54B,ATR,TRIP13,PARP1,MCM4,HNRNPU,CREBBP,NFX1,RYK,MCM7,TOP1,WRNIP1,RECQL5,HELZ,SRC,ORC5,ZBTB9,UBE2D3,RTEL1,KMT5B,HRG,DNMT3B,TRIM28,KDM4C,ERCC5,CCT2,SMG6,SIRT2,UPF1,WRN,EXO1,ATM,XRCC6,RNF8,KMT2A,RECQL,CTCF,RAD50,FANCM,MCM3,TCP1,SMCHD1,UIMC1,DNMT1,POLH,RAD51C,POLM,POLE
GO:MF	transcription regulatory region DNA binding	GO:0044212	0.00018453956165480662	3733910515322980	972	102	17	18126	TP53,ATF6,PARP1,HNRNPU,CREBBP,NFX1,TOP1,RB1,RAD23B,CARM1,E2F1,XRCC6,KMT2A,CTCF,PRMT5,H3F3A,AHR
GO:MF	regulatory region nucleic acid binding	GO:0001067	0.00018453956165480662	3733910515322980	973	102	17	18126	TP53,ATF6,PARP1,HNRNPU,CREBBP,NFX1,TOP1,RB1,RAD23B,CARM1,E2F1,XRCC6,KMT2A,CTCF,PRMT5,H3F3A,AHR
GO:MF	histone deacetylase binding	GO:0042826	0.0002853267691398192	3.54466e+16	114	102	6	18126	TP53,PARP1,SMG5,USF1,DNMT3B,SIRT2
GO:MF	general transcription initiation factor binding	GO:0140296	0.0005128399182310839	3.29002e+16	41	102	4	18126	TP53,HNRNPU,CTDP1,AHR
GO:MF	DNA (cytosine-5-)-methyltransferase activity	GO:0003886	0.0005720072784118177	3.2426e+16	3	102	2	18126	DNMT3B,DNMT1
GO:MF	DNA-dependent protein kinase activity	GO:0004677	0.0005720072784118177	3.2426e+16	3	102	2	18126	PRKDC,ATM
GO:MF	exonuclease activity	GO:0004527	0.000595136977214607	3225383065192500	82	102	5	18126	RAD1,WRN,EXO1,RAD50,POLE
GO:MF	endodeoxyribonuclease activity	GO:0004520	0.0006398394820672863	319392896476002	44	102	4	18126	ERCC5,EXO1,RAD50,RAD51C
GO:MF	four-way junction DNA binding	GO:0000400	0.000640306898998138	3193611818836950	17	102	3	18126	WRN,FANCM,RAD51C
GO:MF	DNA polymerase binding	GO:0070182	0.000640306898998138	3193611818836950	17	102	3	18126	RTEL1,SMG6,FANCI
GO:MF	hydrolase activity	GO:0016787	0.0006407130851486672	3.19334e+16	2544	102	29	18126	SENP5,RFC4,RECQL4,NBN,FBH1,RAD1,RAD54B,MCM4,MCM7,WRNIP1,RECQL5,HELZ,CTDP1,RTEL1,ERCC5,SMG6,SIRT2,UPF1,WRN,EXO1,XRCC6,RECQL,RAD50,FANCM,MCM3,SMCHD1,SENP3,RAD51C,POLE
GO:MF	nucleotidyltransferase activity	GO:0016779	0.0006685612932909946	3174858770723910	136	102	6	18126	TERF1,POLD2,TERF2,POLH,POLM,POLE
GO:MF	single-stranded DNA helicase activity	GO:0017116	0.0007346212830981603	3133936493635430	18	102	3	18126	RFC4,MCM7,WRNIP1
GO:MF	transition metal ion binding	GO:0046914	0.0007568444627092517	3120993362147930	1106	102	17	18126	TP53,UBR5,NSMCE2,PARP1,CREBBP,NFX1,HRG,TRIM28,KDM4C,SIRT2,UPF1,WRN,RNF8,KMT2A,CTCF,DNMT1,POLE
GO:MF	protein-containing complex binding	GO:0044877	0.0009598915994435171	3017777809066320	1241	102	18	18126	TP53,ATR,ARID1A,HNRNPU,SRC,CTDP1,USF1,HRG,RAD23B,ERCC5,SMG6,TERF2,WRN,ATM,XRCC6,PRMT5,H3F3A,AHR
GO:MF	telomeric D-loop binding	GO:0061821	0.0009811007490850368	3.00829e+16	4	102	2	18126	RECQL4,WRN
GO:MF	D-loop DNA binding	GO:0062037	0.0009811007490850368	3.00829e+16	4	102	2	18126	RECQL4,WRN
GO:BP	DNA metabolic process	GO:0006259	2.36025e-51	6562704236551730	943	100	72	17906	TP53,RAD21,UBR5,NSMCE2,PRKDC,RFC4,RECQL4,NBN,FBH1,RAD1,CCT5,RAD54B,ATR,SMG7,TERF1,TRIP13,PARP1,TOPBP1,HUS1,SMG5,MCM4,HNRNPU,MCM7,LRWD1,TOP1,WRNIP1,RECQL5,SRC,ORC5,UBE2D3,RTEL1,KMT5B,DNMT3B,RAD23B,FAAP24,TRIM28,ERCC5,POLD2,SEM1,CCT2,MDC1,SMG6,UPF1,TERF2,FAAP100,WRN,EXO1,ATM,XRCC6,RPA3,RNF8,MCRS1,KMT2A,RECQL,CTCF,DEK,RAD50,FANCM,BRCA2,MCM3,RAD52,TCP1,PRMT5,SMCHD1,UIMC1,DNMT1,POLH,RAD51C,TERF2IP,POL…
GO:BP	chromosome organization	GO:0051276	1.36036e-38	5386634610691870	1254	100	70	17906	TP53,RAD21,UBR5,NSMCE2,MCPH1,PRKDC,RFC4,RECQL4,NBN,FBH1,CCT5,RAD54B,ATR,SMG7,TERF1,TRIP13,PARP1,HUS1,ARID1A,SMG5,MCM4,HNRNPU,CREBBP,CBX3,MCM7,LRWD1,TOP1,RB1,WRNIP1,RECQL5,SRC,RTEL1,KMT5B,DNMT3B,RAD23B,CARM1,TRIM28,KDM4C,MAD1L1,POLD2,CCT2,SMG6,SIRT2,UPF1,TERF2,WRN,EXO1,ATM,XRCC6,RPA3,RNF8,MCRS1,KMT2A,RECQL,CTCF,DEK,RAD50,FANCM,BRCA2,MCM3,TCP1,PRMT5,SMCHD1,UIMC1,DNMT1,H3F3A,RAD51C,STAG1,TERF2IP,POLE
GO:BP	DNA repair	GO:0006281	2.77593e-37	5255659122231510	563	100	55	17906	TP53,RAD21,UBR5,NSMCE2,PRKDC,RFC4,RECQL4,NBN,FBH1,RAD1,RAD54B,ATR,TRIP13,PARP1,TOPBP1,HUS1,MCM4,MCM7,WRNIP1,RECQL5,UBE2D3,RTEL1,KMT5B,RAD23B,FAAP24,TRIM28,ERCC5,POLD2,SEM1,MDC1,UPF1,TERF2,FAAP100,WRN,EXO1,ATM,XRCC6,RPA3,RNF8,MCRS1,RECQL,DEK,RAD50,FANCM,BRCA2,MCM3,RAD52,SMCHD1,UIMC1,POLH,RAD51C,TERF2IP,POLM,FANCI,POLE
GO:BP	cellular response to DNA damage stimulus	GO:0006974	4.30132e-35	4936639805395920	873	100	60	17906	TP53,RAD21,UBR5,NSMCE2,PRKDC,RFC4,RECQL4,NBN,FBH1,RAD1,RAD54B,ATR,TRIP13,PARP1,RINT1,TOPBP1,HUS1,MCM4,CBX3,MCM7,WRNIP1,RECQL5,UBE2D3,RTEL1,KMT5B,RAD23B,CARM1,FAAP24,TRIM28,ERCC5,POLD2,SEM1,THOC5,MDC1,UPF1,TERF2,FAAP100,E2F1,WRN,EXO1,ATM,XRCC6,RPA3,RNF8,MCRS1,RECQL,DEK,RAD50,FANCM,BRCA2,MCM3,RAD52,SMCHD1,UIMC1,POLH,RAD51C,TERF2IP,POLM,FANCI,POLE
GO:BP	double-strand break repair	GO:0006302	3.94068e-23	374044286154926	262	100	36	17906	TP53,RAD21,UBR5,NSMCE2,PRKDC,RECQL4,NBN,FBH1,RAD54B,TRIP13,PARP1,HUS1,MCM4,MCM7,RECQL5,RTEL1,KMT5B,SEM1,MDC1,WRN,ATM,XRCC6,RPA3,RNF8,RECQL,DEK,RAD50,FANCM,BRCA2,MCM3,RAD52,SMCHD1,UIMC1,RAD51C,TERF2IP,POLM
GO:BP	telomere organization	GO:0032200	1.21713e-21	3.69147e+16	176	100	32	17906	NSMCE2,PRKDC,RFC4,RECQL4,NBN,CCT5,ATR,SMG7,TERF1,PARP1,HUS1,SMG5,HNRNPU,SRC,RTEL1,POLD2,CCT2,SMG6,UPF1,TERF2,WRN,EXO1,ATM,XRCC6,RPA3,RAD50,BRCA2,TCP1,H3F3A,RAD51C,TERF2IP,POLE
GO:BP	nucleic acid metabolic process	GO:0090304	1.36844e-22	3.68638e+16	5207	100	92	17906	TP53,RAD21,UBR5,NSMCE2,MCPH1,PRKDC,RFC4,RECQL4,NBN,FBH1,RAD1,CCT5,RAD54B,ATR,SMG7,TERF1,ATF6,TRIP13,PARP1,TOPBP1,HUS1,ARID1A,SMG5,MCM4,HNRNPU,CREBBP,CBX3,NFX1,MCM7,LRWD1,TOP1,RB1,WRNIP1,RECQL5,SRC,ORC5,CTDP1,USF1,UBE2D3,RTEL1,KMT5B,DNMT3B,RAD23B,CARM1,FAAP24,TRIM28,KDM4C,ERCC5,POLD2,SEM1,CCT2,THOC5,MDC1,SMG6,SIRT2,UPF1,TERF2,FAAP100,E2F1,WRN,EXO1,ATM,UPF3A,XRCC6,RPA3,RNF8,MCRS1,KMT2A,RECQL,CTCF,D…
GO:BP	telomere maintenance	GO:0000723	3.95136e-22	3640325346016800	163	100	31	17906	NSMCE2,PRKDC,RFC4,RECQL4,NBN,CCT5,ATR,SMG7,TERF1,PARP1,HUS1,SMG5,HNRNPU,SRC,RTEL1,POLD2,CCT2,SMG6,UPF1,TERF2,WRN,EXO1,ATM,XRCC6,RPA3,RAD50,BRCA2,TCP1,RAD51C,TERF2IP,POLE
GO:BP	nucleobase-containing compound metabolic process	GO:0006139	6.02695e-19	3321990251152650	5736	100	92	17906	TP53,RAD21,UBR5,NSMCE2,MCPH1,PRKDC,RFC4,RECQL4,NBN,FBH1,RAD1,CCT5,RAD54B,ATR,SMG7,TERF1,ATF6,TRIP13,PARP1,TOPBP1,HUS1,ARID1A,SMG5,MCM4,HNRNPU,CREBBP,CBX3,NFX1,MCM7,LRWD1,TOP1,RB1,WRNIP1,RECQL5,SRC,ORC5,CTDP1,USF1,UBE2D3,RTEL1,KMT5B,DNMT3B,RAD23B,CARM1,FAAP24,TRIM28,KDM4C,ERCC5,POLD2,SEM1,CCT2,THOC5,MDC1,SMG6,SIRT2,UPF1,TERF2,FAAP100,E2F1,WRN,EXO1,ATM,UPF3A,XRCC6,RPA3,RNF8,MCRS1,KMT2A,RECQL,CTCF,D…
GO:BP	cellular response to stress	GO:0033554	7.54923e-19	3312209738435810	2105	100	65	17906	TP53,RAD21,UBR5,NSMCE2,PRKDC,RFC4,RECQL4,NBN,FBH1,RAD1,RAD54B,ATR,ATF6,TRIP13,PARP1,RINT1,TOPBP1,HUS1,MCM4,CREBBP,CBX3,MCM7,WRNIP1,RECQL5,SRC,UBE2D3,RTEL1,KMT5B,DNMT3B,RAD23B,CARM1,FAAP24,TRIM28,ERCC5,POLD2,SEM1,THOC5,MDC1,SIRT2,UPF1,TERF2,FAAP100,E2F1,WRN,EXO1,ATM,XRCC6,RPA3,RNF8,MCRS1,RECQL,DEK,RAD50,FANCM,BRCA2,MCM3,RAD52,SMCHD1,UIMC1,POLH,RAD51C,TERF2IP,POLM,FANCI,POLE
GO:BP	DNA recombination	GO:0006310	1.43055e-18	3284449732357360	292	100	34	17906	RAD21,NSMCE2,PRKDC,RECQL4,NBN,FBH1,RAD54B,TRIP13,PARP1,HUS1,MCM4,MCM7,RECQL5,RTEL1,KMT5B,SEM1,TERF2,WRN,EXO1,ATM,XRCC6,RPA3,RNF8,MCRS1,RECQL,RAD50,FANCM,BRCA2,MCM3,RAD52,SMCHD1,RAD51C,TERF2IP,POLM
GO:BP	regulation of DNA metabolic process	GO:0051052	2.19444e-17	3265867658677050	360	100	36	17906	TP53,UBR5,PRKDC,RFC4,NBN,FBH1,CCT5,ATR,SMG7,TERF1,PARP1,SMG5,HNRNPU,WRNIP1,RECQL5,SRC,RTEL1,KMT5B,TRIM28,CCT2,SMG6,UPF1,TERF2,WRN,ATM,RNF8,KMT2A,DEK,RAD50,RAD52,TCP1,PRMT5,SMCHD1,UIMC1,POLH,TERF2IP
GO:BP	heterocycle metabolic process	GO:0046483	5.9512e-17	3222539570221940	5910	100	92	17906	TP53,RAD21,UBR5,NSMCE2,MCPH1,PRKDC,RFC4,RECQL4,NBN,FBH1,RAD1,CCT5,RAD54B,ATR,SMG7,TERF1,ATF6,TRIP13,PARP1,TOPBP1,HUS1,ARID1A,SMG5,MCM4,HNRNPU,CREBBP,CBX3,NFX1,MCM7,LRWD1,TOP1,RB1,WRNIP1,RECQL5,SRC,ORC5,CTDP1,USF1,UBE2D3,RTEL1,KMT5B,DNMT3B,RAD23B,CARM1,FAAP24,TRIM28,KDM4C,ERCC5,POLD2,SEM1,CCT2,THOC5,MDC1,SMG6,SIRT2,UPF1,TERF2,FAAP100,E2F1,WRN,EXO1,ATM,UPF3A,XRCC6,RPA3,RNF8,MCRS1,KMT2A,RECQL,CTCF,D…
GO:BP	cellular aromatic compound metabolic process	GO:0006725	1.1002e-16	3.19585e+16	5956	100	92	17906	TP53,RAD21,UBR5,NSMCE2,MCPH1,PRKDC,RFC4,RECQL4,NBN,FBH1,RAD1,CCT5,RAD54B,ATR,SMG7,TERF1,ATF6,TRIP13,PARP1,TOPBP1,HUS1,ARID1A,SMG5,MCM4,HNRNPU,CREBBP,CBX3,NFX1,MCM7,LRWD1,TOP1,RB1,WRNIP1,RECQL5,SRC,ORC5,CTDP1,USF1,UBE2D3,RTEL1,KMT5B,DNMT3B,RAD23B,CARM1,FAAP24,TRIM28,KDM4C,ERCC5,POLD2,SEM1,CCT2,THOC5,MDC1,SMG6,SIRT2,UPF1,TERF2,FAAP100,E2F1,WRN,EXO1,ATM,UPF3A,XRCC6,RPA3,RNF8,MCRS1,KMT2A,RECQL,CTCF,D…
GO:BP	DNA replication	GO:0006260	2.09868e-15	3067805371080850	277	100	32	17906	TP53,RFC4,RECQL4,NBN,FBH1,RAD1,ATR,TERF1,TOPBP1,HUS1,MCM4,MCM7,LRWD1,TOP1,WRNIP1,RECQL5,ORC5,RTEL1,POLD2,UPF1,TERF2,WRN,EXO1,ATM,RPA3,RECQL,RAD50,FANCM,BRCA2,MCM3,POLH,POLE
GO:BP	organic cyclic compound metabolic process	GO:1901360	2.7302e-15	3.05638e+16	6185	100	92	17906	TP53,RAD21,UBR5,NSMCE2,MCPH1,PRKDC,RFC4,RECQL4,NBN,FBH1,RAD1,CCT5,RAD54B,ATR,SMG7,TERF1,ATF6,TRIP13,PARP1,TOPBP1,HUS1,ARID1A,SMG5,MCM4,HNRNPU,CREBBP,CBX3,NFX1,MCM7,LRWD1,TOP1,RB1,WRNIP1,RECQL5,SRC,ORC5,CTDP1,USF1,UBE2D3,RTEL1,KMT5B,DNMT3B,RAD23B,CARM1,FAAP24,TRIM28,KDM4C,ERCC5,POLD2,SEM1,CCT2,THOC5,MDC1,SMG6,SIRT2,UPF1,TERF2,FAAP100,E2F1,WRN,EXO1,ATM,UPF3A,XRCC6,RPA3,RNF8,MCRS1,KMT2A,RECQL,CTCF,D…
GO:BP	cellular nitrogen compound metabolic process	GO:0034641	2.3071e-14	2.86369e+16	6508	100	92	17906	TP53,RAD21,UBR5,NSMCE2,MCPH1,PRKDC,RFC4,RECQL4,NBN,FBH1,RAD1,CCT5,RAD54B,ATR,SMG7,TERF1,ATF6,TRIP13,PARP1,TOPBP1,HUS1,ARID1A,SMG5,MCM4,HNRNPU,CREBBP,CBX3,NFX1,MCM7,LRWD1,TOP1,RB1,WRNIP1,RECQL5,SRC,ORC5,CTDP1,USF1,UBE2D3,RTEL1,KMT5B,DNMT3B,RAD23B,CARM1,FAAP24,TRIM28,KDM4C,ERCC5,POLD2,SEM1,CCT2,THOC5,MDC1,SMG6,SIRT2,UPF1,TERF2,FAAP100,E2F1,WRN,EXO1,ATM,UPF3A,XRCC6,RPA3,RNF8,MCRS1,KMT2A,RECQL,CTCF,D…
GO:BP	regulation of chromosome organization	GO:0033044	6.40334e-14	281935936748106	367	100	33	17906	TP53,RAD21,UBR5,NSMCE2,MCPH1,NBN,CCT5,ATR,SMG7,TERF1,TRIP13,PARP1,SMG5,HNRNPU,RB1,SRC,RTEL1,DNMT3B,TRIM28,KDM4C,MAD1L1,CCT2,SMG6,UPF1,TERF2,ATM,KMT2A,CTCF,RAD50,TCP1,DNMT1,H3F3A,TERF2IP
GO:BP	double-strand break repair via homologous recombination	GO:0000724	2.19699e-11	2.66582e+16	139	100	24	17906	NSMCE2,RECQL4,NBN,FBH1,RAD54B,PARP1,HUS1,MCM4,MCM7,RECQL5,RTEL1,SEM1,WRN,ATM,RPA3,RECQL,RAD50,FANCM,BRCA2,MCM3,RAD52,SMCHD1,RAD51C,TERF2IP
GO:BP	recombinational repair	GO:0000725	2.50863e-11	2.66006e+16	140	100	24	17906	NSMCE2,RECQL4,NBN,FBH1,RAD54B,PARP1,HUS1,MCM4,MCM7,RECQL5,RTEL1,SEM1,WRN,ATM,RPA3,RECQL,RAD50,FANCM,BRCA2,MCM3,RAD52,SMCHD1,RAD51C,TERF2IP
GO:BP	organelle organization	GO:0006996	3.66753e-12	2643562600364640	3966	100	75	17906	TP53,RAD21,UBR5,NSMCE2,MCPH1,PRKDC,RFC4,RECQL4,NBN,FBH1,RAD1,CCT5,RAD54B,ATR,SMG7,TERF1,TRIP13,PARP1,HUS1,ARID1A,SMG5,MCM4,HNRNPU,CREBBP,CBX3,MCM7,LRWD1,TOP1,RB1,WRNIP1,RECQL5,SRC,CTDP1,UBE2D3,RTEL1,KMT5B,HRG,DNMT3B,RAD23B,CARM1,TRIM28,KDM4C,MAD1L1,POLD2,CCT2,SMG6,SIRT2,UPF1,TERF2,E2F1,WRN,EXO1,ATM,XRCC6,RPA3,RNF8,MCRS1,KMT2A,RECQL,CTCF,DEK,RAD50,FANCM,BRCA2,MCM3,TCP1,PRMT5,SMCHD1,UIMC1,DNMT1,H3F…
GO:BP	anatomical structure homeostasis	GO:0060249	4.89804e-10	2.431e+16	442	100	32	17906	NSMCE2,PRKDC,RFC4,RECQL4,NBN,CCT5,ATR,SMG7,TERF1,PARP1,HUS1,SMG5,HNRNPU,RB1,SRC,RTEL1,POLD2,CCT2,SMG6,UPF1,TERF2,WRN,EXO1,ATM,XRCC6,RPA3,RAD50,BRCA2,TCP1,RAD51C,TERF2IP,POLE
GO:BP	DNA-dependent DNA replication	GO:0006261	7.61263e-10	2.41185e+16	152	100	23	17906	RFC4,RECQL4,NBN,FBH1,TERF1,TOPBP1,MCM4,MCM7,LRWD1,WRNIP1,RECQL5,ORC5,RTEL1,POLD2,UPF1,TERF2,WRN,RPA3,RECQL,FANCM,BRCA2,MCM3,POLE
GO:BP	cellular macromolecule metabolic process	GO:0044260	1.16539e-08	2.39335e+16	8429	100	96	17906	TP53,RAD21,SENP5,UBR5,NSMCE2,MCPH1,PRKDC,RFC4,RECQL4,NBN,FBH1,RAD1,CCT5,RAD54B,ATR,SMG7,TERF1,ATF6,TRIP13,PARP1,TOPBP1,HUS1,ARID1A,SMG5,MCM4,HNRNPU,CREBBP,CBX3,NFX1,RYK,MCM7,LRWD1,TOP1,RB1,WRNIP1,RECQL5,SRC,ORC5,CTDP1,USF1,UBE2D3,RTEL1,KMT5B,HRG,DNMT3B,RAD23B,CARM1,FAAP24,TRIM28,KDM4C,ERCC5,POLD2,SEM1,CCT2,THOC5,MDC1,SMG6,SIRT2,UPF1,TERF2,FAAP100,E2F1,WRN,EXO1,ATM,UPF3A,XRCC6,RPA3,RNF8,MCRS1,KMT2…
GO:BP	cellular macromolecule biosynthetic process	GO:0034645	3.49907e-07	2.2456e+16	5008	100	78	17906	TP53,RAD21,MCPH1,PRKDC,RFC4,RECQL4,NBN,FBH1,RAD1,CCT5,ATR,SMG7,TERF1,ATF6,TRIP13,PARP1,TOPBP1,HUS1,ARID1A,SMG5,MCM4,HNRNPU,CREBBP,CBX3,NFX1,MCM7,LRWD1,TOP1,RB1,WRNIP1,RECQL5,SRC,ORC5,CTDP1,USF1,UBE2D3,RTEL1,DNMT3B,CARM1,TRIM28,KDM4C,POLD2,SEM1,CCT2,THOC5,SMG6,SIRT2,UPF1,TERF2,E2F1,WRN,EXO1,ATM,UPF3A,XRCC6,RPA3,RNF8,MCRS1,KMT2A,RECQL,CTCF,DEK,RAD50,FANCM,BRCA2,MCM3,TCP1,PRMT5,SMCHD1,UIMC1,DNMT1,H3…
GO:BP	cell cycle	GO:0007049	8.17911e-08	2.20873e+16	1905	100	52	17906	TP53,RAD21,SENP5,NSMCE2,MCPH1,PRKDC,RFC4,NBN,RAD1,RAD54B,ATR,TERF1,TRIP13,RINT1,TOPBP1,HUS1,MCM4,HNRNPU,CBX3,MCM7,RB1,RECQL5,SRC,ORC5,CTDP1,RTEL1,CARM1,MAD1L1,POLD2,SEM1,THOC5,MDC1,SIRT2,UPF1,TERF2,E2F1,EXO1,ATM,RPA3,RNF8,CTCF,RAD50,FANCM,BRCA2,MCM3,PRMT5,UIMC1,AHR,RAD51C,STAG1,FANCI,POLE
GO:BP	DNA biosynthetic process	GO:0071897	1.95793e-06	2.17082e+16	193	100	23	17906	TP53,RFC4,CCT5,ATR,SMG7,TERF1,SMG5,HNRNPU,WRNIP1,SRC,POLD2,CCT2,SMG6,TERF2,WRN,ATM,RPA3,RAD50,TCP1,POLH,TERF2IP,POLM,POLE
GO:BP	regulation of telomere maintenance	GO:0032204	2.0316e-06	2.16922e+16	81	100	18	17906	NBN,CCT5,ATR,SMG7,TERF1,PARP1,SMG5,HNRNPU,SRC,RTEL1,CCT2,SMG6,UPF1,TERF2,ATM,RAD50,TCP1,TERF2IP
GO:BP	macromolecule biosynthetic process	GO:0009059	2.69198e-06	2156992799454560	5167	100	78	17906	TP53,RAD21,MCPH1,PRKDC,RFC4,RECQL4,NBN,FBH1,RAD1,CCT5,ATR,SMG7,TERF1,ATF6,TRIP13,PARP1,TOPBP1,HUS1,ARID1A,SMG5,MCM4,HNRNPU,CREBBP,CBX3,NFX1,MCM7,LRWD1,TOP1,RB1,WRNIP1,RECQL5,SRC,ORC5,CTDP1,USF1,UBE2D3,RTEL1,DNMT3B,CARM1,TRIM28,KDM4C,POLD2,SEM1,CCT2,THOC5,SMG6,SIRT2,UPF1,TERF2,E2F1,WRN,EXO1,ATM,UPF3A,XRCC6,RPA3,RNF8,MCRS1,KMT2A,RECQL,CTCF,DEK,RAD50,FANCM,BRCA2,MCM3,TCP1,PRMT5,SMCHD1,UIMC1,DNMT1,H3…
GO:BP	response to stress	GO:0006950	3.69393e-06	2.14325e+16	4147	100	71	17906	TP53,RAD21,UBR5,NSMCE2,MCPH1,PRKDC,RFC4,RECQL4,NBN,FBH1,RAD1,RAD54B,ATR,ATF6,TRIP13,PARP1,RINT1,TOPBP1,HUS1,MCM4,CREBBP,CBX3,NFX1,MCM7,RB1,WRNIP1,RECQL5,SRC,USF1,UBE2D3,RTEL1,KMT5B,HRG,DNMT3B,RAD23B,CARM1,FAAP24,TRIM28,ERCC5,POLD2,SEM1,THOC5,MDC1,SIRT2,UPF1,TERF2,FAAP100,E2F1,WRN,EXO1,ATM,XRCC6,RPA3,RNF8,MCRS1,RECQL,DEK,RAD50,FANCM,BRCA2,MCM3,RAD52,SMCHD1,UIMC1,H3F3A,POLH,RAD51C,TERF2IP,POLM,FANC…
GO:BP	DNA geometric change	GO:0032392	5.49457e-06	2026006596369340	117	100	19	17906	TP53,RFC4,RECQL4,NBN,FBH1,RAD54B,PARP1,MCM4,MCM7,WRNIP1,RECQL5,RTEL1,RAD23B,WRN,XRCC6,RECQL,RAD50,FANCM,MCM3
GO:BP	macromolecule metabolic process	GO:0043170	6.36905e-06	201959253352302	9592	100	97	17906	TP53,RAD21,SENP5,UBR5,NSMCE2,MCPH1,PRKDC,RFC4,RECQL4,NBN,FBH1,RAD1,CCT5,RAD54B,ATR,SMG7,TERF1,ATF6,TRIP13,PARP1,TOPBP1,HUS1,ARID1A,SMG5,MCM4,HNRNPU,CREBBP,CBX3,NFX1,RYK,MCM7,LRWD1,TOP1,RB1,WRNIP1,RECQL5,HELZ,SRC,ORC5,CTDP1,USF1,UBE2D3,RTEL1,KMT5B,HRG,DNMT3B,RAD23B,CARM1,FAAP24,TRIM28,KDM4C,ERCC5,POLD2,SEM1,CCT2,THOC5,MDC1,SMG6,SIRT2,UPF1,TERF2,FAAP100,E2F1,WRN,EXO1,ATM,UPF3A,XRCC6,RPA3,RNF8,MCRS1…
GO:BP	cell cycle process	GO:0022402	7.60861e-07	2.01187e+16	1407	100	44	17906	TP53,RAD21,NSMCE2,MCPH1,PRKDC,RFC4,NBN,RAD1,RAD54B,TERF1,TRIP13,RINT1,TOPBP1,HUS1,MCM4,HNRNPU,CBX3,MCM7,RB1,RECQL5,ORC5,CTDP1,RTEL1,CARM1,MAD1L1,POLD2,SEM1,MDC1,SIRT2,UPF1,TERF2,E2F1,ATM,RPA3,CTCF,RAD50,FANCM,BRCA2,MCM3,PRMT5,UIMC1,RAD51C,STAG1,POLE
GO:BP	DNA duplex unwinding	GO:0032508	5.40752e-05	1926700162273120	109	100	18	17906	RFC4,RECQL4,NBN,FBH1,RAD54B,PARP1,MCM4,MCM7,WRNIP1,RECQL5,RTEL1,RAD23B,WRN,XRCC6,RECQL,RAD50,FANCM,MCM3
GO:BP	DNA conformation change	GO:0071103	6.08423e-05	1921579414426050	323	100	25	17906	TP53,MCPH1,RFC4,RECQL4,NBN,FBH1,RAD54B,PARP1,MCM4,MCM7,TOP1,WRNIP1,RECQL5,RTEL1,RAD23B,WRN,XRCC6,RNF8,RECQL,CTCF,RAD50,FANCM,MCM3,SMCHD1,H3F3A
GO:BP	regulation of response to DNA damage stimulus	GO:2001020	0.00124318	1.89055e+16	224	100	22	17906	TP53,UBR5,PRKDC,FBH1,ATR,PARP1,RINT1,WRNIP1,RECQL5,RTEL1,KMT5B,TRIM28,THOC5,TERF2,ATM,RNF8,DEK,RAD52,SMCHD1,UIMC1,POLH,TERF2IP
GO:BP	negative regulation of chromosome organization	GO:2001251	4.9116e-06	1.83088e+16	148	100	19	17906	RAD21,UBR5,NBN,TERF1,TRIP13,PARP1,HNRNPU,SRC,RTEL1,DNMT3B,KDM4C,MAD1L1,SMG6,TERF2,ATM,RAD50,DNMT1,H3F3A,TERF2IP
GO:BP	telomere maintenance via telomere lengthening	GO:0010833	0.00498582	1830226373276670	81	100	16	17906	CCT5,ATR,SMG7,TERF1,PARP1,SMG5,HNRNPU,SRC,RTEL1,CCT2,SMG6,TERF2,ATM,RAD50,TCP1,TERF2IP
GO:BP	negative regulation of DNA metabolic process	GO:0051053	0.000543217	1.8265e+16	124	100	18	17906	TP53,UBR5,NBN,FBH1,TERF1,PARP1,HNRNPU,RECQL5,SRC,RTEL1,TRIM28,SMG6,TERF2,ATM,KMT2A,RAD50,SMCHD1,TERF2IP
GO:BP	regulation of organelle organization	GO:0033043	0.0437761	1.73588e+16	1325	100	40	17906	TP53,RAD21,UBR5,NSMCE2,MCPH1,NBN,RAD1,CCT5,ATR,SMG7,TERF1,TRIP13,PARP1,SMG5,HNRNPU,RB1,SRC,UBE2D3,RTEL1,HRG,DNMT3B,TRIM28,KDM4C,MAD1L1,CCT2,SMG6,SIRT2,UPF1,TERF2,E2F1,ATM,KMT2A,CTCF,RAD50,TCP1,PRMT5,DNMT1,H3F3A,STAG1,TERF2IP
GO:BP	nitrogen compound metabolic process	GO:0006807	0.0133946	1687306930125160	10111	100	96	17906	TP53,RAD21,SENP5,UBR5,NSMCE2,MCPH1,PRKDC,RFC4,RECQL4,NBN,FBH1,RAD1,CCT5,RAD54B,ATR,SMG7,TERF1,ATF6,TRIP13,PARP1,TOPBP1,HUS1,ARID1A,SMG5,MCM4,HNRNPU,CREBBP,CBX3,NFX1,RYK,MCM7,LRWD1,TOP1,RB1,WRNIP1,RECQL5,SRC,ORC5,CTDP1,USF1,UBE2D3,RTEL1,KMT5B,HRG,DNMT3B,RAD23B,CARM1,FAAP24,TRIM28,KDM4C,ERCC5,POLD2,SEM1,CCT2,THOC5,MDC1,SMG6,SIRT2,UPF1,TERF2,FAAP100,E2F1,WRN,EXO1,ATM,UPF3A,XRCC6,RPA3,RNF8,MCRS1,KMT2…
GO:BP	regulation of telomere maintenance via telomere lengthening	GO:1904356	0.183797	1.67357e+16	62	100	14	17906	CCT5,ATR,SMG7,TERF1,PARP1,SMG5,HNRNPU,SRC,RTEL1,CCT2,SMG6,TERF2,ATM,TCP1
GO:BP	regulation of DNA repair	GO:0006282	0.35545	1.64492e+16	129	100	17	17906	UBR5,PRKDC,FBH1,PARP1,WRNIP1,RECQL5,RTEL1,KMT5B,TRIM28,TERF2,RNF8,DEK,RAD52,SMCHD1,UIMC1,POLH,TERF2IP
GO:BP	cellular biosynthetic process	GO:0044249	0.371513	1.643e+16	6178	100	78	17906	TP53,RAD21,MCPH1,PRKDC,RFC4,RECQL4,NBN,FBH1,RAD1,CCT5,ATR,SMG7,TERF1,ATF6,TRIP13,PARP1,TOPBP1,HUS1,ARID1A,SMG5,MCM4,HNRNPU,CREBBP,CBX3,NFX1,MCM7,LRWD1,TOP1,RB1,WRNIP1,RECQL5,SRC,ORC5,CTDP1,USF1,UBE2D3,RTEL1,DNMT3B,CARM1,TRIM28,KDM4C,POLD2,SEM1,CCT2,THOC5,SMG6,SIRT2,UPF1,TERF2,E2F1,WRN,EXO1,ATM,UPF3A,XRCC6,RPA3,RNF8,MCRS1,KMT2A,RECQL,CTCF,DEK,RAD50,FANCM,BRCA2,MCM3,TCP1,PRMT5,SMCHD1,UIMC1,DNMT1,H3…
GO:BP	telomere maintenance via telomerase	GO:0007004	0.0883734	1.60537e+16	69	100	14	17906	CCT5,ATR,SMG7,TERF1,SMG5,HNRNPU,SRC,CCT2,SMG6,TERF2,ATM,RAD50,TCP1,TERF2IP
GO:BP	organic substance biosynthetic process	GO:1901576	0.0946777	1.60238e+16	6269	100	78	17906	TP53,RAD21,MCPH1,PRKDC,RFC4,RECQL4,NBN,FBH1,RAD1,CCT5,ATR,SMG7,TERF1,ATF6,TRIP13,PARP1,TOPBP1,HUS1,ARID1A,SMG5,MCM4,HNRNPU,CREBBP,CBX3,NFX1,MCM7,LRWD1,TOP1,RB1,WRNIP1,RECQL5,SRC,ORC5,CTDP1,USF1,UBE2D3,RTEL1,DNMT3B,CARM1,TRIM28,KDM4C,POLD2,SEM1,CCT2,THOC5,SMG6,SIRT2,UPF1,TERF2,E2F1,WRN,EXO1,ATM,UPF3A,XRCC6,RPA3,RNF8,MCRS1,KMT2A,RECQL,CTCF,DEK,RAD50,FANCM,BRCA2,MCM3,TCP1,PRMT5,SMCHD1,UIMC1,DNMT1,H3…
GO:BP	RNA-dependent DNA biosynthetic process	GO:0006278	1.28521	1.5891e+16	71	100	14	17906	CCT5,ATR,SMG7,TERF1,SMG5,HNRNPU,SRC,CCT2,SMG6,TERF2,ATM,RAD50,TCP1,TERF2IP
GO:BP	cellular component organization	GO:0016043	1.28521	1.5891e+16	6481	100	79	17906	TP53,RAD21,UBR5,NSMCE2,MCPH1,PRKDC,RFC4,RECQL4,NBN,FBH1,RAD1,CCT5,RAD54B,ATR,SMG7,TERF1,TRIP13,PARP1,HUS1,ARID1A,SMG5,MCM4,HNRNPU,CREBBP,CBX3,RYK,MCM7,LRWD1,TOP1,RB1,WRNIP1,RECQL5,SRC,CTDP1,UBE2D3,RTEL1,KMT5B,HRG,DNMT3B,RAD23B,CARM1,TRIM28,KDM4C,MAD1L1,ERCC5,POLD2,SEM1,CCT2,SMG6,SIRT2,UPF1,TERF2,E2F1,WRN,EXO1,ATM,XRCC6,RPA3,RNF8,MCRS1,KMT2A,RECQL,CTCF,DEK,RAD50,FANCM,BRCA2,MCM3,RAD52,TCP1,PRMT5,S…
GO:BP	cellular component organization or biogenesis	GO:0071840	0.129865	1.58865e+16	6667	100	80	17906	TP53,RAD21,UBR5,NSMCE2,MCPH1,PRKDC,RFC4,RECQL4,NBN,FBH1,RAD1,CCT5,RAD54B,ATR,SMG7,TERF1,TRIP13,PARP1,HUS1,ARID1A,SMG5,MCM4,HNRNPU,CREBBP,CBX3,RYK,MCM7,LRWD1,TOP1,RB1,WRNIP1,RECQL5,SRC,CTDP1,UBE2D3,RTEL1,KMT5B,HRG,DNMT3B,RAD23B,CARM1,TRIM28,KDM4C,MAD1L1,ERCC5,POLD2,SEM1,CCT2,SMG6,SIRT2,UPF1,TERF2,E2F1,WRN,EXO1,ATM,XRCC6,RPA3,RNF8,MCRS1,KMT2A,RECQL,CTCF,DEK,RAD50,FANCM,BRCA2,MCM3,RAD52,TCP1,PRMT5,S…
GO:BP	biosynthetic process	GO:0009058	0.255752	1.55922e+16	6371	100	78	17906	TP53,RAD21,MCPH1,PRKDC,RFC4,RECQL4,NBN,FBH1,RAD1,CCT5,ATR,SMG7,TERF1,ATF6,TRIP13,PARP1,TOPBP1,HUS1,ARID1A,SMG5,MCM4,HNRNPU,CREBBP,CBX3,NFX1,MCM7,LRWD1,TOP1,RB1,WRNIP1,RECQL5,SRC,ORC5,CTDP1,USF1,UBE2D3,RTEL1,DNMT3B,CARM1,TRIM28,KDM4C,POLD2,SEM1,CCT2,THOC5,SMG6,SIRT2,UPF1,TERF2,E2F1,WRN,EXO1,ATM,UPF3A,XRCC6,RPA3,RNF8,MCRS1,KMT2A,RECQL,CTCF,DEK,RAD50,FANCM,BRCA2,MCM3,TCP1,PRMT5,SMCHD1,UIMC1,DNMT1,H3…
GO:BP	positive regulation of chromosome organization	GO:2001252	0.601762	1522057511760010	184	100	18	17906	TP53,RAD21,NSMCE2,NBN,CCT5,ATR,TERF1,HNRNPU,RB1,RTEL1,DNMT3B,TRIM28,CCT2,ATM,KMT2A,RAD50,TCP1,DNMT1
GO:BP	regulation of nucleobase-containing compound metabolic process	GO:0019219	0.689283	1.51616e+16	4116	100	63	17906	TP53,RAD21,UBR5,MCPH1,PRKDC,RFC4,NBN,FBH1,CCT5,ATR,SMG7,TERF1,ATF6,TRIP13,PARP1,ARID1A,SMG5,HNRNPU,CREBBP,CBX3,NFX1,RB1,WRNIP1,RECQL5,SRC,CTDP1,USF1,UBE2D3,RTEL1,KMT5B,DNMT3B,CARM1,TRIM28,KDM4C,SEM1,CCT2,THOC5,SMG6,SIRT2,UPF1,TERF2,E2F1,WRN,ATM,XRCC6,RNF8,MCRS1,KMT2A,CTCF,DEK,RAD50,BRCA2,RAD52,TCP1,PRMT5,SMCHD1,UIMC1,DNMT1,H3F3A,AHR,POLH,USF2,TERF2IP
GO:BP	primary metabolic process	GO:0044238	7.27078	1.51384e+16	10594	100	96	17906	TP53,RAD21,SENP5,UBR5,NSMCE2,MCPH1,PRKDC,RFC4,RECQL4,NBN,FBH1,RAD1,CCT5,RAD54B,ATR,SMG7,TERF1,ATF6,TRIP13,PARP1,TOPBP1,HUS1,ARID1A,SMG5,MCM4,HNRNPU,CREBBP,CBX3,NFX1,RYK,MCM7,LRWD1,TOP1,RB1,WRNIP1,RECQL5,SRC,ORC5,CTDP1,USF1,UBE2D3,RTEL1,KMT5B,HRG,DNMT3B,RAD23B,CARM1,FAAP24,TRIM28,KDM4C,ERCC5,POLD2,SEM1,CCT2,THOC5,MDC1,SMG6,SIRT2,UPF1,TERF2,FAAP100,E2F1,WRN,EXO1,ATM,UPF3A,XRCC6,RPA3,RNF8,MCRS1,KMT2…
GO:BP	positive regulation of DNA metabolic process	GO:0051054	16.1915	1.47907e+16	195	100	18	17906	PRKDC,RFC4,NBN,CCT5,ATR,PARP1,SRC,RTEL1,KMT5B,TRIM28,CCT2,WRN,ATM,RNF8,RAD50,TCP1,SMCHD1,UIMC1
GO:BP	protein localization to chromosome	GO:0034502	16.534	1.47816e+16	85	100	14	17906	RAD21,CCT5,ATR,TERF1,LRWD1,RB1,CARM1,CCT2,TERF2,ATM,CTCF,BRCA2,TCP1,TERF2IP
GO:BP	negative regulation of telomere maintenance	GO:0032205	26.5131	1.45765e+16	36	100	11	17906	NBN,TERF1,PARP1,HNRNPU,SRC,RTEL1,SMG6,TERF2,ATM,RAD50,TERF2IP
GO:BP	organic substance metabolic process	GO:0071704	0.308879	1.45102e+16	11103	100	97	17906	TP53,RAD21,SENP5,UBR5,NSMCE2,MCPH1,PRKDC,RFC4,RECQL4,NBN,FBH1,RAD1,CCT5,RAD54B,ATR,SMG7,TERF1,ATF6,TRIP13,PARP1,TOPBP1,HUS1,ARID1A,SMG5,MCM4,HNRNPU,CREBBP,CBX3,NFX1,RYK,MCM7,LRWD1,TOP1,RB1,WRNIP1,RECQL5,HELZ,SRC,ORC5,CTDP1,USF1,UBE2D3,RTEL1,KMT5B,HRG,DNMT3B,RAD23B,CARM1,FAAP24,TRIM28,KDM4C,ERCC5,POLD2,SEM1,CCT2,THOC5,MDC1,SMG6,SIRT2,UPF1,TERF2,FAAP100,E2F1,WRN,EXO1,ATM,UPF3A,XRCC6,RPA3,RNF8,MCRS1…
GO:BP	mitotic cell cycle process	GO:1903047	31.5221	1450138536768770	892	100	31	17906	TP53,RAD21,NSMCE2,MCPH1,PRKDC,NBN,TRIP13,RINT1,TOPBP1,HUS1,MCM4,HNRNPU,MCM7,RB1,ORC5,CTDP1,RTEL1,CARM1,MAD1L1,SEM1,MDC1,SIRT2,E2F1,ATM,RPA3,BRCA2,MCM3,PRMT5,RAD51C,STAG1,POLE
GO:BP	cellular metabolic process	GO:0044237	6.17768	1.42092e+16	10860	100	96	17906	TP53,RAD21,SENP5,UBR5,NSMCE2,MCPH1,PRKDC,RFC4,RECQL4,NBN,FBH1,RAD1,CCT5,RAD54B,ATR,SMG7,TERF1,ATF6,TRIP13,PARP1,TOPBP1,HUS1,ARID1A,SMG5,MCM4,HNRNPU,CREBBP,CBX3,NFX1,RYK,MCM7,LRWD1,TOP1,RB1,WRNIP1,RECQL5,SRC,ORC5,CTDP1,USF1,UBE2D3,RTEL1,KMT5B,HRG,DNMT3B,RAD23B,CARM1,FAAP24,TRIM28,KDM4C,ERCC5,POLD2,SEM1,CCT2,THOC5,MDC1,SMG6,SIRT2,UPF1,TERF2,FAAP100,E2F1,WRN,EXO1,ATM,UPF3A,XRCC6,RPA3,RNF8,MCRS1,KMT2…
GO:BP	regulation of telomere maintenance via telomerase	GO:0032210	6.50601	1.41867e+16	54	100	12	17906	CCT5,ATR,SMG7,TERF1,SMG5,HNRNPU,SRC,CCT2,SMG6,TERF2,ATM,TCP1
GO:BP	nuclear DNA replication	GO:0033260	20.4156	1.369e+16	59	100	12	17906	RFC4,TERF1,MCM4,MCM7,RTEL1,POLD2,UPF1,TERF2,RPA3,BRCA2,MCM3,POLE
GO:BP	cell cycle phase transition	GO:0044770	439.433	1.33571e+16	642	100	26	17906	TP53,RAD21,NSMCE2,PRKDC,NBN,TRIP13,RINT1,TOPBP1,HUS1,MCM4,MCM7,RB1,ORC5,CTDP1,CARM1,MAD1L1,SEM1,SIRT2,UPF1,E2F1,ATM,RPA3,MCM3,UIMC1,RAD51C,POLE
GO:BP	regulation of DNA biosynthetic process	GO:2000278	54.6637	1.32623e+16	109	100	14	17906	TP53,RFC4,CCT5,ATR,SMG7,TERF1,SMG5,HNRNPU,SRC,CCT2,SMG6,TERF2,ATM,TCP1
GO:BP	cell cycle DNA replication	GO:0044786	55.7998	1.32534e+16	64	100	12	17906	RFC4,TERF1,MCM4,MCM7,RTEL1,POLD2,UPF1,TERF2,RPA3,BRCA2,MCM3,POLE
GO:BP	regulation of macromolecule metabolic process	GO:0060255	77.3291	1.31117e+16	6438	100	75	17906	TP53,RAD21,UBR5,MCPH1,PRKDC,RFC4,NBN,FBH1,CCT5,ATR,SMG7,TERF1,ATF6,TRIP13,PARP1,HUS1,ARID1A,SMG5,HNRNPU,CREBBP,CBX3,NFX1,RYK,TOP1,RB1,WRNIP1,RECQL5,HELZ,SRC,ORC5,CTDP1,USF1,UBE2D3,RTEL1,KMT5B,HRG,DNMT3B,RAD23B,CARM1,TRIM28,KDM4C,SEM1,CCT2,THOC5,SMG6,SIRT2,UPF1,TERF2,E2F1,WRN,ATM,UPF3A,XRCC6,RNF8,MCRS1,KMT2A,CTCF,DEK,RAD50,FANCM,BRCA2,RAD52,TCP1,PRMT5,SMCHD1,UPF2,UIMC1,DNMT1,H3F3A,AHR,POLH,USF2,TE…
GO:BP	mitotic cell cycle	GO:0000278	77.3291	1.31117e+16	1082	100	32	17906	TP53,RAD21,NSMCE2,MCPH1,PRKDC,NBN,TRIP13,RINT1,TOPBP1,HUS1,MCM4,HNRNPU,MCM7,RB1,RECQL5,ORC5,CTDP1,RTEL1,CARM1,MAD1L1,SEM1,MDC1,SIRT2,E2F1,ATM,RPA3,BRCA2,MCM3,PRMT5,RAD51C,STAG1,POLE
GO:BP	regulation of cell cycle process	GO:0010564	86.0296	1.30654e+16	794	100	28	17906	TP53,RAD21,NSMCE2,MCPH1,PRKDC,NBN,RAD1,TERF1,TRIP13,RINT1,TOPBP1,HUS1,HNRNPU,CBX3,RB1,CARM1,MAD1L1,SEM1,SIRT2,TERF2,E2F1,ATM,CTCF,BRCA2,PRMT5,UIMC1,RAD51C,STAG1
GO:BP	cell cycle checkpoint	GO:0000075	1943.38	1.27114e+16	219	100	17	17906	TP53,PRKDC,NBN,RAD1,ATR,TRIP13,RINT1,TOPBP1,HUS1,RB1,CARM1,MAD1L1,THOC5,MDC1,E2F1,ATM,UIMC1
GO:BP	metabolic process	GO:0008152	276.255	125586894080271	11681	100	97	17906	TP53,RAD21,SENP5,UBR5,NSMCE2,MCPH1,PRKDC,RFC4,RECQL4,NBN,FBH1,RAD1,CCT5,RAD54B,ATR,SMG7,TERF1,ATF6,TRIP13,PARP1,TOPBP1,HUS1,ARID1A,SMG5,MCM4,HNRNPU,CREBBP,CBX3,NFX1,RYK,MCM7,LRWD1,TOP1,RB1,WRNIP1,RECQL5,HELZ,SRC,ORC5,CTDP1,USF1,UBE2D3,RTEL1,KMT5B,HRG,DNMT3B,RAD23B,CARM1,FAAP24,TRIM28,KDM4C,ERCC5,POLD2,SEM1,CCT2,THOC5,MDC1,SMG6,SIRT2,UPF1,TERF2,FAAP100,E2F1,WRN,EXO1,ATM,UPF3A,XRCC6,RPA3,RNF8,MCRS1…
GO:BP	nucleobase-containing compound biosynthetic process	GO:0034654	297.186	1.2527e+16	4226	100	60	17906	TP53,RAD21,MCPH1,PRKDC,RFC4,CCT5,ATR,SMG7,TERF1,ATF6,TRIP13,PARP1,ARID1A,SMG5,HNRNPU,CREBBP,CBX3,NFX1,RB1,WRNIP1,RECQL5,SRC,CTDP1,USF1,UBE2D3,DNMT3B,CARM1,TRIM28,KDM4C,POLD2,SEM1,CCT2,THOC5,SMG6,SIRT2,TERF2,E2F1,WRN,ATM,XRCC6,RPA3,RNF8,MCRS1,KMT2A,CTCF,DEK,RAD50,BRCA2,TCP1,PRMT5,SMCHD1,UIMC1,DNMT1,H3F3A,AHR,POLH,USF2,TERF2IP,POLM,POLE
GO:BP	negative regulation of organelle organization	GO:0010639	424.881	1.23717e+16	414	100	21	17906	TP53,RAD21,UBR5,NBN,RAD1,TERF1,TRIP13,PARP1,HNRNPU,SRC,RTEL1,DNMT3B,KDM4C,MAD1L1,SMG6,TERF2,ATM,RAD50,DNMT1,H3F3A,TERF2IP
GO:BP	negative regulation of nucleobase-containing compound metabolic process	GO:0045934	59.166	1222792751769680	1512	100	36	17906	TP53,UBR5,MCPH1,NBN,FBH1,TERF1,PARP1,ARID1A,HNRNPU,CREBBP,CBX3,NFX1,RB1,RECQL5,SRC,UBE2D3,RTEL1,DNMT3B,TRIM28,SMG6,SIRT2,TERF2,E2F1,ATM,XRCC6,RNF8,KMT2A,CTCF,RAD50,PRMT5,SMCHD1,UIMC1,DNMT1,H3F3A,AHR,TERF2IP
GO:BP	heterocycle biosynthetic process	GO:0018130	601.889	122204835791582	4292	100	60	17906	TP53,RAD21,MCPH1,PRKDC,RFC4,CCT5,ATR,SMG7,TERF1,ATF6,TRIP13,PARP1,ARID1A,SMG5,HNRNPU,CREBBP,CBX3,NFX1,RB1,WRNIP1,RECQL5,SRC,CTDP1,USF1,UBE2D3,DNMT3B,CARM1,TRIM28,KDM4C,POLD2,SEM1,CCT2,THOC5,SMG6,SIRT2,TERF2,E2F1,WRN,ATM,XRCC6,RPA3,RNF8,MCRS1,KMT2A,CTCF,DEK,RAD50,BRCA2,TCP1,PRMT5,SMCHD1,UIMC1,DNMT1,H3F3A,AHR,POLH,USF2,TERF2IP,POLM,POLE
GO:BP	non-recombinational repair	GO:0000726	651.913	1.21858e+16	103	100	13	17906	PRKDC,NBN,KMT5B,MDC1,ATM,XRCC6,RNF8,DEK,RAD50,RAD52,SMCHD1,UIMC1,POLM
GO:BP	aromatic compound biosynthetic process	GO:0019438	655.231	1.21836e+16	4302	100	60	17906	TP53,RAD21,MCPH1,PRKDC,RFC4,CCT5,ATR,SMG7,TERF1,ATF6,TRIP13,PARP1,ARID1A,SMG5,HNRNPU,CREBBP,CBX3,NFX1,RB1,WRNIP1,RECQL5,SRC,CTDP1,USF1,UBE2D3,DNMT3B,CARM1,TRIM28,KDM4C,POLD2,SEM1,CCT2,THOC5,SMG6,SIRT2,TERF2,E2F1,WRN,ATM,XRCC6,RPA3,RNF8,MCRS1,KMT2A,CTCF,DEK,RAD50,BRCA2,TCP1,PRMT5,SMCHD1,UIMC1,DNMT1,H3F3A,AHR,POLH,USF2,TERF2IP,POLM,POLE
GO:BP	mitotic cell cycle phase transition	GO:0044772	679.661	1.21677e+16	598	100	24	17906	TP53,RAD21,NSMCE2,PRKDC,NBN,TRIP13,RINT1,TOPBP1,HUS1,MCM4,MCM7,RB1,ORC5,CTDP1,CARM1,MAD1L1,SEM1,SIRT2,E2F1,ATM,RPA3,MCM3,RAD51C,POLE
GO:BP	regulation of cellular macromolecule biosynthetic process	GO:2000112	72.7811	1.2138e+16	4036	100	58	17906	TP53,RAD21,MCPH1,PRKDC,RFC4,NBN,FBH1,CCT5,ATR,SMG7,TERF1,ATF6,PARP1,HUS1,ARID1A,SMG5,HNRNPU,CREBBP,CBX3,NFX1,RB1,WRNIP1,RECQL5,SRC,ORC5,CTDP1,USF1,UBE2D3,DNMT3B,CARM1,TRIM28,KDM4C,SEM1,CCT2,THOC5,SMG6,SIRT2,UPF1,TERF2,E2F1,ATM,UPF3A,XRCC6,RNF8,MCRS1,KMT2A,CTCF,DEK,BRCA2,TCP1,PRMT5,SMCHD1,UIMC1,DNMT1,H3F3A,AHR,USF2,TERF2IP
GO:BP	regulation of nitrogen compound metabolic process	GO:0051171	75.5025	1.2122e+16	6009	100	71	17906	TP53,RAD21,UBR5,MCPH1,PRKDC,RFC4,NBN,FBH1,CCT5,ATR,SMG7,TERF1,ATF6,TRIP13,PARP1,HUS1,ARID1A,SMG5,HNRNPU,CREBBP,CBX3,NFX1,RYK,RB1,WRNIP1,RECQL5,SRC,CTDP1,USF1,UBE2D3,RTEL1,KMT5B,HRG,DNMT3B,RAD23B,CARM1,TRIM28,KDM4C,SEM1,CCT2,THOC5,SMG6,SIRT2,UPF1,TERF2,E2F1,WRN,ATM,UPF3A,XRCC6,RNF8,MCRS1,KMT2A,CTCF,DEK,RAD50,FANCM,BRCA2,RAD52,TCP1,PRMT5,SMCHD1,UIMC1,DNMT1,H3F3A,AHR,POLH,USF2,TERF2IP,FANCI,SUMO2
GO:BP	regulation of macromolecule biosynthetic process	GO:0010556	803.924	1.20948e+16	4186	100	59	17906	TP53,RAD21,MCPH1,PRKDC,RFC4,NBN,FBH1,CCT5,ATR,SMG7,TERF1,ATF6,TRIP13,PARP1,HUS1,ARID1A,SMG5,HNRNPU,CREBBP,CBX3,NFX1,RB1,WRNIP1,RECQL5,SRC,ORC5,CTDP1,USF1,UBE2D3,DNMT3B,CARM1,TRIM28,KDM4C,SEM1,CCT2,THOC5,SMG6,SIRT2,UPF1,TERF2,E2F1,ATM,UPF3A,XRCC6,RNF8,MCRS1,KMT2A,CTCF,DEK,BRCA2,TCP1,PRMT5,SMCHD1,UIMC1,DNMT1,H3F3A,AHR,USF2,TERF2IP
GO:BP	regulation of cell cycle	GO:0051726	803.924	1.20948e+16	1268	100	33	17906	TP53,RAD21,NSMCE2,MCPH1,PRKDC,NBN,RAD1,ATR,TERF1,TRIP13,RINT1,TOPBP1,HUS1,HNRNPU,CBX3,RB1,SRC,CARM1,MAD1L1,SEM1,THOC5,MDC1,SIRT2,TERF2,E2F1,ATM,RPA3,CTCF,BRCA2,PRMT5,UIMC1,RAD51C,STAG1
GO:BP	regulation of cellular metabolic process	GO:0031323	1092.92	1.19614e+16	6393	100	73	17906	TP53,RAD21,UBR5,MCPH1,PRKDC,RFC4,NBN,FBH1,CCT5,ATR,SMG7,TERF1,ATF6,TRIP13,PARP1,HUS1,ARID1A,SMG5,HNRNPU,CREBBP,CBX3,NFX1,RYK,MCM7,RB1,WRNIP1,RECQL5,SRC,ORC5,CTDP1,USF1,UBE2D3,RTEL1,KMT5B,HRG,DNMT3B,RAD23B,CARM1,TRIM28,KDM4C,SEM1,CCT2,THOC5,SMG6,SIRT2,UPF1,TERF2,E2F1,WRN,ATM,UPF3A,XRCC6,RNF8,MCRS1,KMT2A,CTCF,DEK,RAD50,FANCM,BRCA2,RAD52,TCP1,PRMT5,SMCHD1,UIMC1,DNMT1,H3F3A,AHR,POLH,USF2,TERF2IP,FANC…
GO:BP	chromatin organization	GO:0006325	13912.9	1.18566e+16	822	100	27	17906	TP53,UBR5,ARID1A,HNRNPU,CREBBP,CBX3,LRWD1,TOP1,RB1,KMT5B,DNMT3B,CARM1,TRIM28,KDM4C,SIRT2,ATM,RNF8,MCRS1,KMT2A,CTCF,DEK,BRCA2,PRMT5,SMCHD1,UIMC1,DNMT1,H3F3A
GO:BP	protein localization to chromosome, telomeric region	GO:0070198	16960.3	1.17706e+16	30	100	9	17906	CCT5,ATR,TERF1,CCT2,TERF2,ATM,BRCA2,TCP1,TERF2IP
GO:BP	regulation of metabolic process	GO:0019222	17329.6	1.17612e+16	6982	100	76	17906	TP53,RAD21,UBR5,MCPH1,PRKDC,RFC4,NBN,FBH1,CCT5,ATR,SMG7,TERF1,ATF6,TRIP13,PARP1,HUS1,ARID1A,SMG5,HNRNPU,CREBBP,CBX3,NFX1,RYK,MCM7,TOP1,RB1,WRNIP1,RECQL5,HELZ,SRC,ORC5,CTDP1,USF1,UBE2D3,RTEL1,KMT5B,HRG,DNMT3B,RAD23B,CARM1,TRIM28,KDM4C,SEM1,CCT2,THOC5,SMG6,SIRT2,UPF1,TERF2,E2F1,WRN,ATM,UPF3A,XRCC6,RNF8,MCRS1,KMT2A,CTCF,DEK,RAD50,FANCM,BRCA2,RAD52,TCP1,PRMT5,SMCHD1,UPF2,UIMC1,DNMT1,H3F3A,AHR,POLH,US…
GO:BP	response to ionizing radiation	GO:0010212	25774.1	1158881589458540	146	100	14	17906	TP53,PRKDC,RAD1,ATR,PARP1,TOPBP1,HUS1,DNMT3B,WRN,ATM,XRCC6,RNF8,BRCA2,UIMC1
GO:BP	organic cyclic compound biosynthetic process	GO:1901362	30036.5	1.15224e+16	4454	100	60	17906	TP53,RAD21,MCPH1,PRKDC,RFC4,CCT5,ATR,SMG7,TERF1,ATF6,TRIP13,PARP1,ARID1A,SMG5,HNRNPU,CREBBP,CBX3,NFX1,RB1,WRNIP1,RECQL5,SRC,CTDP1,USF1,UBE2D3,DNMT3B,CARM1,TRIM28,KDM4C,POLD2,SEM1,CCT2,THOC5,SMG6,SIRT2,TERF2,E2F1,WRN,ATM,XRCC6,RPA3,RNF8,MCRS1,KMT2A,CTCF,DEK,RAD50,BRCA2,TCP1,PRMT5,SMCHD1,UIMC1,DNMT1,H3F3A,AHR,POLH,USF2,TERF2IP,POLM,POLE
GO:BP	regulation of cellular component organization	GO:0051128	3211.84	1149324638983570	2541	100	45	17906	TP53,RAD21,UBR5,NSMCE2,MCPH1,NBN,RAD1,CCT5,ATR,SMG7,TERF1,TRIP13,PARP1,SMG5,HNRNPU,RYK,RB1,SRC,CTDP1,UBE2D3,RTEL1,HRG,DNMT3B,CARM1,TRIM28,KDM4C,MAD1L1,ERCC5,CCT2,SMG6,SIRT2,UPF1,TERF2,E2F1,ATM,RPA3,KMT2A,CTCF,RAD50,TCP1,PRMT5,DNMT1,H3F3A,STAG1,TERF2IP
GO:BP	DNA damage checkpoint	GO:0000077	33091.2	1.14803e+16	149	100	14	17906	TP53,PRKDC,NBN,RAD1,ATR,RINT1,TOPBP1,HUS1,CARM1,THOC5,MDC1,E2F1,ATM,UIMC1
GO:BP	negative regulation of cell cycle process	GO:0010948	3439.35	1.14635e+16	359	100	19	17906	TP53,RAD21,PRKDC,NBN,RAD1,TERF1,TRIP13,RINT1,TOPBP1,HUS1,CBX3,RB1,CARM1,MAD1L1,SEM1,TERF2,E2F1,ATM,UIMC1
GO:BP	regulation of primary metabolic process	GO:0080090	3498.47	1145612188294140	6189	100	71	17906	TP53,RAD21,UBR5,MCPH1,PRKDC,RFC4,NBN,FBH1,CCT5,ATR,SMG7,TERF1,ATF6,TRIP13,PARP1,HUS1,ARID1A,SMG5,HNRNPU,CREBBP,CBX3,NFX1,RYK,RB1,WRNIP1,RECQL5,SRC,CTDP1,USF1,UBE2D3,RTEL1,KMT5B,HRG,DNMT3B,RAD23B,CARM1,TRIM28,KDM4C,SEM1,CCT2,THOC5,SMG6,SIRT2,UPF1,TERF2,E2F1,WRN,ATM,UPF3A,XRCC6,RNF8,MCRS1,KMT2A,CTCF,DEK,RAD50,FANCM,BRCA2,RAD52,TCP1,PRMT5,SMCHD1,UIMC1,DNMT1,H3F3A,AHR,POLH,USF2,TERF2IP,FANCI,SUMO2
GO:BP	regulation of cellular biosynthetic process	GO:0031326	36098.1	1.14425e+16	4334	100	59	17906	TP53,RAD21,MCPH1,PRKDC,RFC4,NBN,FBH1,CCT5,ATR,SMG7,TERF1,ATF6,TRIP13,PARP1,HUS1,ARID1A,SMG5,HNRNPU,CREBBP,CBX3,NFX1,RB1,WRNIP1,RECQL5,SRC,ORC5,CTDP1,USF1,UBE2D3,DNMT3B,CARM1,TRIM28,KDM4C,SEM1,CCT2,THOC5,SMG6,SIRT2,UPF1,TERF2,E2F1,ATM,UPF3A,XRCC6,RNF8,MCRS1,KMT2A,CTCF,DEK,BRCA2,TCP1,PRMT5,SMCHD1,UIMC1,DNMT1,H3F3A,AHR,USF2,TERF2IP
GO:BP	negative regulation of macromolecule metabolic process	GO:0010605	51248	1.12903e+16	3049	100	49	17906	TP53,UBR5,MCPH1,PRKDC,NBN,FBH1,ATR,SMG7,TERF1,PARP1,HUS1,ARID1A,SMG5,HNRNPU,CREBBP,CBX3,NFX1,RB1,RECQL5,HELZ,SRC,UBE2D3,RTEL1,HRG,DNMT3B,TRIM28,KDM4C,SEM1,SMG6,SIRT2,UPF1,TERF2,E2F1,ATM,UPF3A,XRCC6,RNF8,KMT2A,CTCF,RAD50,BRCA2,PRMT5,SMCHD1,UPF2,UIMC1,DNMT1,H3F3A,AHR,TERF2IP
GO:BP	double-strand break repair via nonhomologous end joining	GO:0006303	5548.82	1125579914025460	95	100	12	17906	PRKDC,NBN,KMT5B,MDC1,ATM,XRCC6,RNF8,DEK,RAD50,SMCHD1,UIMC1,POLM
GO:BP	regulation of biosynthetic process	GO:0009889	8350.92	1.10783e+16	4417	100	59	17906	TP53,RAD21,MCPH1,PRKDC,RFC4,NBN,FBH1,CCT5,ATR,SMG7,TERF1,ATF6,TRIP13,PARP1,HUS1,ARID1A,SMG5,HNRNPU,CREBBP,CBX3,NFX1,RB1,WRNIP1,RECQL5,SRC,ORC5,CTDP1,USF1,UBE2D3,DNMT3B,CARM1,TRIM28,KDM4C,SEM1,CCT2,THOC5,SMG6,SIRT2,UPF1,TERF2,E2F1,ATM,UPF3A,XRCC6,RNF8,MCRS1,KMT2A,CTCF,DEK,BRCA2,TCP1,PRMT5,SMCHD1,UIMC1,DNMT1,H3F3A,AHR,USF2,TERF2IP
GO:BP	DNA integrity checkpoint	GO:0031570	8350.92	1.10783e+16	160	100	14	17906	TP53,PRKDC,NBN,RAD1,ATR,RINT1,TOPBP1,HUS1,CARM1,THOC5,MDC1,E2F1,ATM,UIMC1
GO:BP	negative regulation of cellular component organization	GO:0051129	864.935	1106301673387400	748	100	25	17906	TP53,RAD21,UBR5,NBN,RAD1,TERF1,TRIP13,PARP1,HNRNPU,RYK,SRC,RTEL1,HRG,DNMT3B,CARM1,KDM4C,MAD1L1,SMG6,SIRT2,TERF2,ATM,RAD50,DNMT1,H3F3A,TERF2IP
GO:BP	RNA localization	GO:0006403	8742.37	110583705968858	238	100	16	17906	CCT5,ATR,SMG7,TERF1,SMG5,HNRNPU,SEM1,CCT2,THOC5,SMG6,UPF1,TERF2,ATM,UPF3A,TCP1,UPF2
GO:BP	regulation of cellular response to stress	GO:0080135	135666	1086752801916480	764	100	25	17906	TP53,UBR5,PRKDC,FBH1,ATR,ATF6,PARP1,RINT1,CREBBP,WRNIP1,RECQL5,RTEL1,KMT5B,TRIM28,THOC5,TERF2,ATM,RPA3,RNF8,DEK,RAD52,SMCHD1,UIMC1,POLH,TERF2IP
GO:BP	negative regulation of cell cycle	GO:0045786	18249.6	1.07387e+16	637	100	23	17906	TP53,RAD21,MCPH1,PRKDC,NBN,RAD1,ATR,TERF1,TRIP13,RINT1,TOPBP1,HUS1,CBX3,RB1,CARM1,MAD1L1,SEM1,THOC5,MDC1,TERF2,E2F1,ATM,UIMC1
GO:BP	DNA strand elongation	GO:0022616	210890	1.06759e+16	25	100	8	17906	RFC4,NBN,MCM4,MCM7,POLD2,RAD50,MCM3,POLE
GO:BP	regulation of mitotic cell cycle	GO:0007346	231681	1.06351e+16	713	100	24	17906	TP53,RAD21,NSMCE2,MCPH1,PRKDC,NBN,TRIP13,RINT1,TOPBP1,HUS1,HNRNPU,RB1,CARM1,MAD1L1,SEM1,MDC1,SIRT2,E2F1,ATM,RPA3,BRCA2,PRMT5,RAD51C,STAG1
GO:BP	cellular nitrogen compound biosynthetic process	GO:0044271	34753.5	1045900094780890	5008	100	62	17906	TP53,RAD21,MCPH1,PRKDC,RFC4,CCT5,ATR,SMG7,TERF1,ATF6,TRIP13,PARP1,ARID1A,SMG5,HNRNPU,CREBBP,CBX3,NFX1,RB1,WRNIP1,RECQL5,SRC,CTDP1,USF1,UBE2D3,DNMT3B,CARM1,TRIM28,KDM4C,POLD2,SEM1,CCT2,THOC5,SMG6,SIRT2,UPF1,TERF2,E2F1,WRN,ATM,UPF3A,XRCC6,RPA3,RNF8,MCRS1,KMT2A,CTCF,DEK,RAD50,BRCA2,TCP1,PRMT5,SMCHD1,UIMC1,DNMT1,H3F3A,AHR,POLH,USF2,TERF2IP,POLM,POLE
GO:BP	DNA replication initiation	GO:0006270	403129	1.03946e+16	42	100	9	17906	NBN,TOPBP1,MCM4,MCM7,LRWD1,WRNIP1,ORC5,MCM3,POLE
GO:BP	establishment of protein localization to chromosome	GO:0070199	40850.7	1.03888e+16	27	100	8	17906	CCT5,ATR,TERF1,LRWD1,CCT2,ATM,BRCA2,TCP1
GO:BP	telomere maintenance via semi-conservative replication	GO:0032201	40850.7	1.03888e+16	27	100	8	17906	RFC4,TERF1,RTEL1,POLD2,UPF1,TERF2,RPA3,POLE
GO:BP	regulation of response to stress	GO:0080134	45840.7	1.03387e+16	1574	100	34	17906	TP53,UBR5,MCPH1,PRKDC,FBH1,ATR,ATF6,PARP1,RINT1,CREBBP,RB1,WRNIP1,RECQL5,SRC,USF1,UBE2D3,RTEL1,KMT5B,HRG,TRIM28,SEM1,THOC5,SIRT2,TERF2,ATM,XRCC6,RPA3,RNF8,DEK,RAD52,SMCHD1,UIMC1,POLH,TERF2IP
GO:BP	signal transduction by p53 class mediator	GO:0072331	49125.1	1.03087e+16	268	100	16	17906	TP53,RFC4,NBN,RAD1,ATR,TOPBP1,HUS1,CARM1,E2F1,WRN,EXO1,ATM,RPA3,RAD50,BRCA2,PRMT5
GO:BP	positive regulation of nucleobase-containing compound metabolic process	GO:0045935	78924.8	1010278649314870	1905	100	37	17906	TP53,PRKDC,RFC4,NBN,CCT5,ATR,ATF6,PARP1,ARID1A,HNRNPU,CREBBP,RB1,SRC,USF1,RTEL1,KMT5B,CARM1,TRIM28,CCT2,THOC5,SIRT2,UPF1,E2F1,WRN,ATM,XRCC6,RNF8,MCRS1,KMT2A,CTCF,RAD50,BRCA2,TCP1,SMCHD1,UIMC1,AHR,USF2
GO:BP	negative regulation of metabolic process	GO:0009892	91359	1.00392e+16	3299	100	49	17906	TP53,UBR5,MCPH1,PRKDC,NBN,FBH1,ATR,SMG7,TERF1,PARP1,HUS1,ARID1A,SMG5,HNRNPU,CREBBP,CBX3,NFX1,RB1,RECQL5,HELZ,SRC,UBE2D3,RTEL1,HRG,DNMT3B,TRIM28,KDM4C,SEM1,SMG6,SIRT2,UPF1,TERF2,E2F1,ATM,UPF3A,XRCC6,RNF8,KMT2A,CTCF,RAD50,BRCA2,PRMT5,SMCHD1,UPF2,UIMC1,DNMT1,H3F3A,AHR,TERF2IP
GO:BP	positive regulation of macromolecule metabolic process	GO:0010604	1.07158e+06	9969975054708090	3442	100	50	17906	TP53,UBR5,PRKDC,RFC4,NBN,FBH1,CCT5,ATR,ATF6,PARP1,ARID1A,HNRNPU,CREBBP,RYK,RB1,SRC,USF1,RTEL1,KMT5B,DNMT3B,CARM1,TRIM28,KDM4C,CCT2,THOC5,SIRT2,UPF1,TERF2,E2F1,WRN,ATM,UPF3A,XRCC6,RNF8,MCRS1,KMT2A,CTCF,DEK,RAD50,FANCM,BRCA2,TCP1,SMCHD1,UIMC1,DNMT1,AHR,USF2,TERF2IP,FANCI,SUMO2
GO:BP	establishment of protein localization to telomere	GO:0070200	1.10616e+06	9956180953836640	18	100	7	17906	CCT5,ATR,TERF1,CCT2,ATM,BRCA2,TCP1
GO:BP	positive regulation of organelle organization	GO:0010638	16600.2	9779887493473820	644	100	22	17906	TP53,RAD21,NSMCE2,NBN,CCT5,ATR,TERF1,HNRNPU,RB1,SRC,UBE2D3,RTEL1,DNMT3B,TRIM28,CCT2,SIRT2,E2F1,ATM,KMT2A,RAD50,TCP1,DNMT1
GO:BP	cellular response to stimulus	GO:0051716	1.87212e+06	9727667423607520	7772	100	77	17906	TP53,RAD21,UBR5,NSMCE2,PRKDC,RFC4,RECQL4,NBN,FBH1,RAD1,RAD54B,ATR,ATF6,TRIP13,PARP1,RINT1,TOPBP1,HUS1,ARID1A,MCM4,HNRNPU,CREBBP,CBX3,RYK,MCM7,RB1,WRNIP1,RECQL5,SRC,USF1,UBE2D3,RTEL1,KMT5B,HRG,DNMT3B,RAD23B,CARM1,FAAP24,TRIM28,ERCC5,POLD2,SEM1,THOC5,MDC1,SIRT2,UPF1,TERF2,FAAP100,E2F1,WRN,EXO1,ATM,XRCC6,RPA3,RNF8,MCRS1,KMT2A,RECQL,DEK,RAD50,FANCM,BRCA2,MCM3,RAD52,TCP1,PRMT5,SMCHD1,UIMC1,DNMT1,AHR,P…
GO:BP	mitotic cell cycle checkpoint	GO:0007093	2.47119e+06	9607093601029950	168	100	13	17906	TP53,PRKDC,NBN,TRIP13,RINT1,TOPBP1,HUS1,RB1,CARM1,MAD1L1,MDC1,E2F1,ATM
GO:BP	response to stimulus	GO:0050896	2.47119e+06	9607093601029950	9455	100	85	17906	TP53,RAD21,UBR5,NSMCE2,MCPH1,PRKDC,RFC4,RECQL4,NBN,FBH1,RAD1,CCT5,RAD54B,ATR,TERF1,ATF6,TRIP13,PARP1,RINT1,TOPBP1,HUS1,ARID1A,MCM4,HNRNPU,CREBBP,CBX3,NFX1,RYK,MCM7,TOP1,RB1,WRNIP1,RECQL5,SRC,CTDP1,USF1,UBE2D3,RTEL1,KMT5B,HRG,DNMT3B,RAD23B,CARM1,FAAP24,TRIM28,ERCC5,POLD2,SEM1,CCT2,THOC5,MDC1,SIRT2,UPF1,TERF2,FAAP100,E2F1,WRN,EXO1,ATM,XRCC6,RPA3,RNF8,MCRS1,KMT2A,RECQL,DEK,RAD50,FANCM,BRCA2,MCM3,RAD…
GO:BP	nuclear division	GO:0000280	399524	9398457314602570	418	100	18	17906	RAD21,NSMCE2,RAD1,RAD54B,TERF1,TRIP13,HNRNPU,RB1,CTDP1,MAD1L1,SIRT2,ATM,RAD50,FANCM,BRCA2,PRMT5,RAD51C,STAG1
GO:BP	telomere capping	GO:0016233	47677.6	9321685675994990	55	100	9	17906	PRKDC,NBN,TERF1,RTEL1,SMG6,TERF2,ATM,RAD50,TERF2IP
GO:BP	mitotic recombination	GO:0006312	54560.6	9263121149938630	22	100	7	17906	NSMCE2,RAD54B,TERF2,RAD50,BRCA2,RAD52,RAD51C
GO:BP	negative regulation of cellular metabolic process	GO:0031324	54560.6	9263121149938630	2718	100	43	17906	TP53,UBR5,MCPH1,PRKDC,NBN,FBH1,ATR,TERF1,PARP1,HUS1,ARID1A,HNRNPU,CREBBP,CBX3,NFX1,RB1,RECQL5,SRC,UBE2D3,RTEL1,HRG,DNMT3B,TRIM28,KDM4C,SMG6,SIRT2,UPF1,TERF2,E2F1,ATM,XRCC6,RNF8,KMT2A,CTCF,RAD50,BRCA2,PRMT5,SMCHD1,UIMC1,DNMT1,H3F3A,AHR,TERF2IP
GO:BP	regulation of signal transduction by p53 class mediator	GO:1901796	609222	9215224540921040	181	100	13	17906	TP53,RFC4,NBN,RAD1,ATR,TOPBP1,HUS1,WRN,EXO1,ATM,RPA3,RAD50,PRMT5
GO:BP	negative regulation of cell cycle phase transition	GO:1901988	66844.6	9174933362825360	271	100	15	17906	TP53,RAD21,PRKDC,NBN,TRIP13,RINT1,TOPBP1,HUS1,RB1,CARM1,MAD1L1,SEM1,E2F1,ATM,UIMC1
GO:BP	regulation of DNA replication	GO:0006275	744716	9128009316235550	112	100	11	17906	TP53,RFC4,NBN,FBH1,ATR,TERF1,HUS1,WRNIP1,ORC5,TERF2,BRCA2
GO:BP	nucleotide-excision repair	GO:0006289	744716	9128009316235550	112	100	11	17906	TP53,RFC4,PARP1,HUS1,RAD23B,ERCC5,POLD2,RPA3,BRCA2,RAD52,POLE
GO:BP	regulation of double-strand break repair	GO:2000779	985676	9006265881138280	85	100	10	17906	UBR5,PRKDC,FBH1,PARP1,RECQL5,RTEL1,KMT5B,DEK,SMCHD1,TERF2IP
GO:BP	response to radiation	GO:0009314	1.1177e+06	8951676522822650	447	100	18	17906	TP53,PRKDC,RAD1,ATR,PARP1,TOPBP1,HUS1,CREBBP,USF1,DNMT3B,ERCC5,WRN,ATM,XRCC6,RNF8,BRCA2,UIMC1,POLH
GO:BP	negative regulation of mitotic cell cycle	GO:0045930	1.50154e+07	8823463335210580	340	100	16	17906	TP53,RAD21,MCPH1,PRKDC,NBN,TRIP13,RINT1,TOPBP1,HUS1,RB1,CARM1,MAD1L1,SEM1,MDC1,E2F1,ATM
GO:BP	protein localization to organelle	GO:0033365	1.64137e+07	8784793681587280	964	100	25	17906	TP53,RAD21,UBR5,MCPH1,CCT5,ATR,TERF1,PARP1,HNRNPU,LRWD1,RB1,SRC,UBE2D3,CARM1,TRIM28,CCT2,TERF2,E2F1,WRN,ATM,MCRS1,CTCF,BRCA2,TCP1,TERF2IP
GO:BP	organelle fission	GO:0048285	1.9384e+06	871255569533084	463	100	18	17906	RAD21,NSMCE2,RAD1,RAD54B,TERF1,TRIP13,HNRNPU,RB1,CTDP1,MAD1L1,SIRT2,ATM,RAD50,FANCM,BRCA2,PRMT5,RAD51C,STAG1
GO:BP	positive regulation of metabolic process	GO:0009893	2.22022e+06	8653604205259040	3742	100	50	17906	TP53,UBR5,PRKDC,RFC4,NBN,FBH1,CCT5,ATR,ATF6,PARP1,ARID1A,HNRNPU,CREBBP,RYK,RB1,SRC,USF1,RTEL1,KMT5B,DNMT3B,CARM1,TRIM28,KDM4C,CCT2,THOC5,SIRT2,UPF1,TERF2,E2F1,WRN,ATM,UPF3A,XRCC6,RNF8,MCRS1,KMT2A,CTCF,DEK,RAD50,FANCM,BRCA2,TCP1,SMCHD1,UIMC1,DNMT1,AHR,USF2,TERF2IP,FANCI,SUMO2
GO:BP	establishment of RNA localization	GO:0051236	2.37358e+07	862459698491174	203	100	13	17906	ATR,SMG7,TERF1,SMG5,HNRNPU,SEM1,THOC5,SMG6,UPF1,TERF2,ATM,UPF3A,UPF2
GO:BP	negative regulation of macromolecule biosynthetic process	GO:0010558	2.52536e+07	8597676270581800	1629	100	32	17906	TP53,MCPH1,FBH1,ATR,TERF1,PARP1,HUS1,ARID1A,HNRNPU,CREBBP,CBX3,NFX1,RB1,RECQL5,SRC,UBE2D3,DNMT3B,TRIM28,SIRT2,UPF1,TERF2,E2F1,XRCC6,RNF8,CTCF,BRCA2,PRMT5,SMCHD1,UIMC1,DNMT1,H3F3A,AHR
GO:BP	meiotic cell cycle	GO:0051321	2.6707e+07	8573374218555090	251	100	14	17906	RAD21,NBN,RAD1,RAD54B,TERF1,TRIP13,HUS1,SIRT2,EXO1,ATM,RAD50,FANCM,BRCA2,RAD51C
GO:BP	protein-DNA complex subunit organization	GO:0071824	2.6707e+07	8573374218555090	301	100	15	17906	TP53,TERF1,PARP1,ARID1A,MCM4,MCM7,RB1,RAD23B,ERCC5,RPA3,RNF8,CTCF,MCM3,RAD52,H3F3A
GO:BP	formation of extrachromosomal circular DNA	GO:0001325	269740	8569054643426070	15	100	6	17906	NBN,TERF1,RTEL1,TERF2,WRN,EXO1
GO:BP	DNA unwinding involved in DNA replication	GO:0006268	269740	8569054643426070	15	100	6	17906	RECQL4,MCM4,MCM7,RECQL5,WRN,RECQL
GO:BP	t-circle formation	GO:0090656	269740	8569054643426070	15	100	6	17906	NBN,TERF1,RTEL1,TERF2,WRN,EXO1
GO:BP	telomere maintenance via telomere trimming	GO:0090737	269740	8569054643426070	15	100	6	17906	NBN,TERF1,RTEL1,TERF2,WRN,EXO1
GO:BP	negative regulation of mitotic cell cycle phase transition	GO:1901991	269740	8569054643426070	252	100	14	17906	TP53,RAD21,PRKDC,NBN,TRIP13,RINT1,TOPBP1,HUS1,RB1,CARM1,MAD1L1,SEM1,E2F1,ATM
GO:BP	negative regulation of cellular macromolecule biosynthetic process	GO:2000113	2.80116e+07	8552662644740650	1540	100	31	17906	TP53,MCPH1,FBH1,ATR,TERF1,PARP1,HUS1,ARID1A,HNRNPU,CREBBP,CBX3,NFX1,RB1,RECQL5,SRC,UBE2D3,DNMT3B,TRIM28,SIRT2,UPF1,TERF2,E2F1,XRCC6,RNF8,CTCF,BRCA2,SMCHD1,UIMC1,DNMT1,H3F3A,AHR
GO:BP	positive regulation of nitrogen compound metabolic process	GO:0051173	2.86655e+06	8542641214483350	3248	100	46	17906	TP53,PRKDC,RFC4,NBN,FBH1,CCT5,ATR,ATF6,PARP1,ARID1A,HNRNPU,CREBBP,RYK,RB1,SRC,USF1,RTEL1,KMT5B,DNMT3B,CARM1,TRIM28,CCT2,THOC5,SIRT2,UPF1,E2F1,WRN,ATM,UPF3A,XRCC6,RNF8,MCRS1,KMT2A,CTCF,RAD50,FANCM,BRCA2,TCP1,SMCHD1,UIMC1,DNMT1,AHR,USF2,TERF2IP,FANCI,SUMO2
GO:BP	homeostatic process	GO:0042592	3.07704e+07	8511866601329610	1958	100	35	17906	NSMCE2,PRKDC,RFC4,RECQL4,NBN,CCT5,ATR,SMG7,TERF1,PARP1,HUS1,SMG5,HNRNPU,CREBBP,RB1,SRC,USF1,RTEL1,POLD2,CCT2,SMG6,UPF1,TERF2,WRN,EXO1,ATM,XRCC6,RPA3,RAD50,BRCA2,TCP1,RAD51C,USF2,TERF2IP,POLE
GO:BP	negative regulation of nitrogen compound metabolic process	GO:0051172	3.22303e+07	8491736173923660	2523	100	40	17906	TP53,UBR5,MCPH1,PRKDC,NBN,FBH1,TERF1,PARP1,ARID1A,HNRNPU,CREBBP,CBX3,NFX1,RB1,RECQL5,SRC,UBE2D3,RTEL1,HRG,DNMT3B,TRIM28,KDM4C,SMG6,SIRT2,UPF1,TERF2,E2F1,ATM,XRCC6,RNF8,KMT2A,CTCF,RAD50,PRMT5,SMCHD1,UIMC1,DNMT1,H3F3A,AHR,TERF2IP
GO:BP	regulation of cell cycle phase transition	GO:1901987	3.81071e+06	8418994345112140	486	100	18	17906	TP53,RAD21,NSMCE2,PRKDC,NBN,TRIP13,RINT1,TOPBP1,HUS1,RB1,CARM1,MAD1L1,SEM1,SIRT2,E2F1,ATM,UIMC1,RAD51C
GO:BP	mitotic DNA damage checkpoint	GO:0044773	438319	835820999619191	100	100	10	17906	TP53,PRKDC,NBN,RINT1,TOPBP1,HUS1,CARM1,MDC1,E2F1,ATM
GO:BP	covalent chromatin modification	GO:0016569	4.43389e+06	8353215205210870	491	100	18	17906	TP53,UBR5,CREBBP,KMT5B,DNMT3B,CARM1,TRIM28,KDM4C,SIRT2,ATM,RNF8,MCRS1,KMT2A,CTCF,BRCA2,PRMT5,UIMC1,DNMT1
GO:BP	negative regulation of telomere capping	GO:1904354	5.50926e+06	8258907017077240	8	100	5	17906	NBN,SMG6,TERF2,ATM,RAD50
GO:BP	negative regulation of cellular biosynthetic process	GO:0031327	6.04066e+07	8218915732929750	1693	100	32	17906	TP53,MCPH1,FBH1,ATR,TERF1,PARP1,HUS1,ARID1A,HNRNPU,CREBBP,CBX3,NFX1,RB1,RECQL5,SRC,UBE2D3,DNMT3B,TRIM28,SIRT2,UPF1,TERF2,E2F1,XRCC6,RNF8,CTCF,BRCA2,PRMT5,SMCHD1,UIMC1,DNMT1,H3F3A,AHR
GO:BP	positive regulation of response to DNA damage stimulus	GO:2001022	6.27118e+06	8202650461246190	104	100	10	17906	PRKDC,FBH1,ATR,PARP1,KMT5B,TRIM28,ATM,RNF8,SMCHD1,UIMC1
GO:BP	regulation of DNA recombination	GO:0000018	6.27118e+06	8202650461246190	104	100	10	17906	FBH1,PARP1,RECQL5,RTEL1,KMT5B,TERF2,WRN,RAD50,SMCHD1,TERF2IP
GO:BP	positive regulation of telomere maintenance	GO:0032206	7.34829e+06	8133813829519370	51	100	8	17906	NBN,CCT5,ATR,RTEL1,CCT2,ATM,RAD50,TCP1
GO:BP	chromosome segregation	GO:0007059	7.78226e+06	8108894197821660	328	100	15	17906	RAD21,NSMCE2,TERF1,TRIP13,HNRNPU,TOP1,RB1,RECQL5,MAD1L1,SIRT2,ATM,CTCF,FANCM,RAD51C,STAG1
GO:BP	regulation of mitotic cell cycle phase transition	GO:1901990	8.35059e+06	8078283014383490	448	100	17	17906	TP53,RAD21,NSMCE2,PRKDC,NBN,TRIP13,RINT1,TOPBP1,HUS1,RB1,CARM1,MAD1L1,SEM1,SIRT2,E2F1,ATM,RAD51C
GO:BP	negative regulation of biological process	GO:0048519	8.35059e+06	8078283014383490	5681	100	62	17906	TP53,RAD21,UBR5,MCPH1,PRKDC,NBN,FBH1,RAD1,ATR,SMG7,TERF1,TRIP13,PARP1,RINT1,TOPBP1,HUS1,ARID1A,SMG5,HNRNPU,CREBBP,CBX3,NFX1,RYK,RB1,RECQL5,HELZ,SRC,CTDP1,USF1,UBE2D3,RTEL1,HRG,DNMT3B,CARM1,TRIM28,KDM4C,MAD1L1,ERCC5,SEM1,THOC5,MDC1,SMG6,SIRT2,UPF1,TERF2,E2F1,ATM,UPF3A,XRCC6,RNF8,KMT2A,CTCF,RAD50,BRCA2,PRMT5,SMCHD1,UPF2,UIMC1,DNMT1,H3F3A,AHR,TERF2IP
GO:BP	DNA strand elongation involved in DNA replication	GO:0006271	8.72473e+06	8059247837399470	18	100	6	17906	RFC4,MCM4,MCM7,POLD2,MCM3,POLE
GO:BP	mitotic DNA integrity checkpoint	GO:0044774	8.72473e+06	8059247837399470	108	100	10	17906	TP53,PRKDC,NBN,RINT1,TOPBP1,HUS1,CARM1,MDC1,E2F1,ATM
GO:BP	negative regulation of biosynthetic process	GO:0009890	8.72473e+06	8059247837399470	1721	100	32	17906	TP53,MCPH1,FBH1,ATR,TERF1,PARP1,HUS1,ARID1A,HNRNPU,CREBBP,CBX3,NFX1,RB1,RECQL5,SRC,UBE2D3,DNMT3B,TRIM28,SIRT2,UPF1,TERF2,E2F1,XRCC6,RNF8,CTCF,BRCA2,PRMT5,SMCHD1,UIMC1,DNMT1,H3F3A,AHR
GO:BP	positive regulation of cellular metabolic process	GO:0031325	1.43226e+08	7.84398e+16	3415	100	46	17906	TP53,PRKDC,RFC4,NBN,FBH1,CCT5,ATR,ATF6,PARP1,ARID1A,HNRNPU,CREBBP,RYK,RB1,SRC,USF1,RTEL1,KMT5B,DNMT3B,CARM1,TRIM28,CCT2,THOC5,SIRT2,UPF1,E2F1,WRN,ATM,UPF3A,XRCC6,RNF8,MCRS1,KMT2A,CTCF,RAD50,FANCM,BRCA2,TCP1,SMCHD1,UIMC1,DNMT1,AHR,USF2,TERF2IP,FANCI,SUMO2
GO:BP	meiotic cell cycle process	GO:1903046	1.50203e+08	7823321674758340	193	100	12	17906	RAD21,RAD1,RAD54B,TERF1,TRIP13,HUS1,SIRT2,ATM,RAD50,FANCM,BRCA2,RAD51C
GO:BP	response to gamma radiation	GO:0010332	1.50203e+08	7823321674758340	56	100	8	17906	TP53,PRKDC,ATR,PARP1,WRN,ATM,XRCC6,BRCA2
GO:BP	negative regulation of DNA replication	GO:0008156	1.50203e+08	7823321674758340	35	100	7	17906	TP53,FBH1,ATR,TERF1,HUS1,TERF2,BRCA2
GO:BP	histone modification	GO:0016570	1.70294e+08	7.7688e+16	471	100	17	17906	TP53,UBR5,CREBBP,KMT5B,DNMT3B,CARM1,KDM4C,SIRT2,ATM,RNF8,MCRS1,KMT2A,CTCF,BRCA2,PRMT5,UIMC1,DNMT1
GO:BP	peptidyl-amino acid modification	GO:0018193	1.95288e+07	7709325274868400	1281	100	27	17906	TP53,SENP5,NSMCE2,PRKDC,ATR,PARP1,CREBBP,RYK,TOP1,SRC,KMT5B,HRG,DNMT3B,CARM1,TRIM28,KDM4C,SIRT2,ATM,MCRS1,KMT2A,CTCF,BRCA2,PRMT5,SENP3,DNMT1,TERF2IP,SUMO2
GO:BP	telomeric loop disassembly	GO:0090657	4.01735e+08	7.39606e+16	11	100	5	17906	RECQL4,TERF1,RTEL1,TERF2,WRN
GO:BP	positive regulation of cellular component organization	GO:0051130	5.1794e+08	7285720169240590	1245	100	26	17906	TP53,RAD21,NSMCE2,NBN,CCT5,ATR,TERF1,PARP1,HNRNPU,RB1,SRC,UBE2D3,RTEL1,HRG,DNMT3B,TRIM28,ERCC5,CCT2,SIRT2,E2F1,ATM,RPA3,KMT2A,RAD50,TCP1,DNMT1
GO:BP	nuclear chromosome segregation	GO:0098813	5.42038e+08	7.26597e+16	267	100	13	17906	RAD21,NSMCE2,TERF1,TRIP13,HNRNPU,RB1,MAD1L1,SIRT2,ATM,CTCF,FANCM,RAD51C,STAG1
GO:BP	negative regulation of cellular process	GO:0048523	5.66075e+07	7247125908753260	4996	100	56	17906	TP53,RAD21,UBR5,MCPH1,PRKDC,NBN,FBH1,RAD1,ATR,TERF1,TRIP13,PARP1,RINT1,TOPBP1,HUS1,ARID1A,HNRNPU,CREBBP,CBX3,NFX1,RYK,RB1,RECQL5,SRC,CTDP1,UBE2D3,RTEL1,HRG,DNMT3B,CARM1,TRIM28,KDM4C,MAD1L1,ERCC5,SEM1,THOC5,MDC1,SMG6,SIRT2,UPF1,TERF2,E2F1,ATM,XRCC6,RNF8,KMT2A,CTCF,RAD50,BRCA2,PRMT5,SMCHD1,UIMC1,DNMT1,H3F3A,AHR,TERF2IP
GO:BP	signal transduction in response to DNA damage	GO:0042770	6.81166e+07	7166747334192510	134	100	10	17906	TP53,PRKDC,NBN,ATR,RINT1,CARM1,E2F1,ATM,BRCA2,UIMC1
GO:BP	meiotic nuclear division	GO:0140013	7.51898e+07	7.12384e+16	177	100	11	17906	RAD21,RAD1,RAD54B,TERF1,TRIP13,SIRT2,ATM,RAD50,FANCM,BRCA2,RAD51C
GO:BP	regulation of telomere capping	GO:1904353	9.6158e+07	7017014396601000	26	100	6	17906	NBN,RTEL1,SMG6,TERF2,ATM,RAD50
GO:BP	response to UV	GO:0009411	1.02412e+09	6989649061930560	140	100	10	17906	TP53,ATR,PARP1,HUS1,CREBBP,USF1,ERCC5,WRN,BRCA2,POLH
GO:BP	telomere maintenance via recombination	GO:0000722	1.05735e+09	6975780496452610	13	100	5	17906	NSMCE2,TERF2,RAD50,BRCA2,RAD51C
GO:BP	peptidyl-lysine modification	GO:0018205	1.21449e+08	6915604332704170	405	100	15	17906	SENP5,NSMCE2,CREBBP,KMT5B,DNMT3B,TRIM28,KDM4C,SIRT2,MCRS1,KMT2A,CTCF,BRCA2,SENP3,DNMT1,SUMO2
GO:BP	regulation of chromosome segregation	GO:0051983	1.43234e+09	6843954417423190	107	100	9	17906	RAD21,NSMCE2,TRIP13,HNRNPU,RB1,MAD1L1,SIRT2,ATM,CTCF
GO:BP	positive regulation of cellular process	GO:0048522	1.59982e+08	6795928836980480	5605	100	59	17906	TP53,RAD21,UBR5,NSMCE2,PRKDC,RFC4,NBN,FBH1,CCT5,ATR,TERF1,ATF6,PARP1,ARID1A,HNRNPU,CREBBP,RYK,RB1,SRC,USF1,UBE2D3,RTEL1,KMT5B,HRG,DNMT3B,CARM1,TRIM28,KDM4C,ERCC5,SEM1,CCT2,THOC5,SIRT2,UPF1,E2F1,WRN,ATM,UPF3A,XRCC6,RPA3,RNF8,MCRS1,KMT2A,CTCF,RAD50,FANCM,BRCA2,TCP1,PRMT5,SMCHD1,UIMC1,DNMT1,H3F3A,AHR,RAD51C,USF2,TERF2IP,FANCI,SUMO2
GO:BP	negative regulation of gene expression	GO:0010629	1.63257e+09	6787129340300430	2172	100	34	17906	TP53,MCPH1,SMG7,PARP1,ARID1A,SMG5,HNRNPU,CREBBP,CBX3,NFX1,RB1,RECQL5,HELZ,SRC,UBE2D3,DNMT3B,TRIM28,SEM1,SMG6,SIRT2,UPF1,TERF2,E2F1,ATM,UPF3A,XRCC6,RNF8,CTCF,SMCHD1,UPF2,UIMC1,DNMT1,H3F3A,AHR
GO:BP	regulation of nuclear division	GO:0051783	1.87294e+09	6727477025539320	194	100	11	17906	RAD21,NSMCE2,RAD1,TRIP13,HNRNPU,RB1,MAD1L1,SIRT2,ATM,PRMT5,STAG1
GO:BP	regulation of DNA-dependent DNA replication	GO:0090329	1.88202e+09	6725374669350360	50	100	7	17906	RFC4,NBN,FBH1,TERF1,WRNIP1,TERF2,BRCA2
GO:BP	regulation of gene expression	GO:0010468	2.23053e+08	6651591468979480	4727	100	53	17906	TP53,RAD21,UBR5,MCPH1,PRKDC,SMG7,TERF1,ATF6,PARP1,ARID1A,SMG5,HNRNPU,CREBBP,CBX3,NFX1,TOP1,RB1,RECQL5,HELZ,SRC,CTDP1,USF1,UBE2D3,HRG,DNMT3B,CARM1,TRIM28,KDM4C,SEM1,THOC5,SMG6,SIRT2,UPF1,TERF2,E2F1,ATM,UPF3A,XRCC6,RNF8,MCRS1,KMT2A,CTCF,DEK,BRCA2,PRMT5,SMCHD1,UPF2,UIMC1,DNMT1,H3F3A,AHR,USF2,TERF2IP
GO:BP	positive regulation of protein localization to nucleus	GO:1900182	2.23053e+08	6651591468979480	79	100	8	17906	UBR5,CCT5,PARP1,SRC,TRIM28,CCT2,MCRS1,TCP1
GO:BP	DNA synthesis involved in DNA repair	GO:0000731	2.4563e+08	6609719275789210	52	100	7	17906	RFC4,WRNIP1,POLD2,WRN,RPA3,POLH,POLE
GO:BP	cellular protein localization	GO:0034613	2.48595e+08	6604507398685850	1983	100	32	17906	TP53,RAD21,UBR5,MCPH1,CCT5,ATR,SMG7,TERF1,PARP1,SMG5,HNRNPU,LRWD1,RB1,SRC,UBE2D3,CARM1,TRIM28,SEM1,CCT2,THOC5,SMG6,UPF1,TERF2,E2F1,WRN,ATM,MCRS1,CTCF,BRCA2,TCP1,UPF2,TERF2IP
GO:BP	nucleic acid phosphodiester bond hydrolysis	GO:0090305	2.71759e+08	6565815994453430	308	100	13	17906	RFC4,FBH1,RAD1,PARP1,ERCC5,POLD2,SMG6,WRN,EXO1,RPA3,RAD50,FANCM,POLE
GO:BP	reciprocal meiotic recombination	GO:0007131	2.74109e+08	6562077232260590	53	100	7	17906	RAD21,RAD54B,TRIP13,ATM,RAD50,FANCM,RAD51C
GO:BP	interstrand cross-link repair	GO:0036297	2.74109e+08	6562077232260590	53	100	7	17906	ATR,FAAP24,FAAP100,RPA3,RNF8,FANCM,FANCI
GO:BP	meiosis I	GO:0007127	2.74109e+08	6562077232260590	116	100	9	17906	RAD21,RAD54B,TERF1,TRIP13,ATM,RAD50,FANCM,BRCA2,RAD51C
GO:BP	cellular macromolecule localization	GO:0070727	2.76434e+09	6.55841e+16	1994	100	32	17906	TP53,RAD21,UBR5,MCPH1,CCT5,ATR,SMG7,TERF1,PARP1,SMG5,HNRNPU,LRWD1,RB1,SRC,UBE2D3,CARM1,TRIM28,SEM1,CCT2,THOC5,SMG6,UPF1,TERF2,E2F1,WRN,ATM,MCRS1,CTCF,BRCA2,TCP1,UPF2,TERF2IP
GO:BP	homologous recombination	GO:0035825	3.1015e+09	6508427927737790	54	100	7	17906	RAD21,RAD54B,TRIP13,ATM,RAD50,FANCM,RAD51C
GO:BP	regulation of transcription by RNA polymerase II	GO:0006357	3.1871e+08	6.4966e+16	2237	100	34	17906	TP53,RAD21,MCPH1,PRKDC,TERF1,ATF6,PARP1,ARID1A,HNRNPU,CREBBP,NFX1,RB1,RECQL5,CTDP1,USF1,UBE2D3,DNMT3B,CARM1,TRIM28,KDM4C,SEM1,SIRT2,TERF2,E2F1,ATM,XRCC6,RNF8,MCRS1,KMT2A,CTCF,DEK,DNMT1,AHR,USF2
GO:BP	response to UV-C	GO:0010225	3.1871e+08	6.4966e+16	16	100	5	17906	TP53,ERCC5,WRN,BRCA2,POLH
GO:BP	protein-DNA complex assembly	GO:0065004	3.1871e+08	6.4966e+16	257	100	12	17906	TP53,TERF1,PARP1,MCM4,MCM7,RB1,RAD23B,ERCC5,RPA3,MCM3,RAD52,H3F3A
GO:BP	regulation of sister chromatid segregation	GO:0033045	3.73289e+08	6427954254011090	85	100	8	17906	RAD21,NSMCE2,TRIP13,HNRNPU,RB1,MAD1L1,ATM,CTCF
GO:BP	meiosis I cell cycle process	GO:0061982	3.81339e+08	6418689310416340	121	100	9	17906	RAD21,RAD54B,TERF1,TRIP13,ATM,RAD50,FANCM,BRCA2,RAD51C
GO:BP	transcription by RNA polymerase II	GO:0006366	4.7325e+09	6324909278089350	2393	100	35	17906	TP53,RAD21,MCPH1,PRKDC,TERF1,ATF6,TRIP13,PARP1,ARID1A,HNRNPU,CREBBP,NFX1,RB1,RECQL5,CTDP1,USF1,UBE2D3,DNMT3B,CARM1,TRIM28,KDM4C,SEM1,SIRT2,TERF2,E2F1,ATM,XRCC6,RNF8,MCRS1,KMT2A,CTCF,DEK,DNMT1,AHR,USF2
GO:BP	regulation of mitotic nuclear division	GO:0007088	5.78245e+08	6.23789e+16	170	100	10	17906	RAD21,NSMCE2,TRIP13,HNRNPU,RB1,MAD1L1,SIRT2,ATM,PRMT5,STAG1
GO:BP	RNA metabolic process	GO:0016070	5.85856e+08	6232209267839790	4714	100	52	17906	TP53,RAD21,MCPH1,PRKDC,SMG7,TERF1,ATF6,TRIP13,PARP1,ARID1A,SMG5,HNRNPU,CREBBP,CBX3,NFX1,RB1,RECQL5,SRC,CTDP1,USF1,UBE2D3,DNMT3B,CARM1,TRIM28,KDM4C,SEM1,THOC5,SMG6,SIRT2,UPF1,TERF2,E2F1,EXO1,ATM,UPF3A,XRCC6,RNF8,MCRS1,KMT2A,CTCF,DEK,BRCA2,PRMT5,SMCHD1,UPF2,UIMC1,SENP3,DNMT1,H3F3A,AHR,USF2,TERF2IP
GO:BP	negative regulation of nucleic acid-templated transcription	GO:1903507	6.2799e+08	6202047605313180	1317	100	25	17906	TP53,MCPH1,PARP1,ARID1A,HNRNPU,CREBBP,CBX3,NFX1,RB1,RECQL5,SRC,UBE2D3,DNMT3B,TRIM28,SIRT2,E2F1,XRCC6,RNF8,CTCF,PRMT5,SMCHD1,UIMC1,DNMT1,H3F3A,AHR
GO:BP	negative regulation of RNA biosynthetic process	GO:1902679	6.43632e+08	6191362352629690	1319	100	25	17906	TP53,MCPH1,PARP1,ARID1A,HNRNPU,CREBBP,CBX3,NFX1,RB1,RECQL5,SRC,UBE2D3,DNMT3B,TRIM28,SIRT2,E2F1,XRCC6,RNF8,CTCF,PRMT5,SMCHD1,UIMC1,DNMT1,H3F3A,AHR
GO:BP	regulation of nucleic acid-templated transcription	GO:1903506	6.72649e+08	6172211767059440	3588	100	44	17906	TP53,RAD21,MCPH1,PRKDC,TERF1,ATF6,TRIP13,PARP1,ARID1A,HNRNPU,CREBBP,CBX3,NFX1,RB1,RECQL5,SRC,CTDP1,USF1,UBE2D3,DNMT3B,CARM1,TRIM28,KDM4C,SEM1,THOC5,SIRT2,TERF2,E2F1,ATM,XRCC6,RNF8,MCRS1,KMT2A,CTCF,DEK,BRCA2,PRMT5,SMCHD1,UIMC1,DNMT1,H3F3A,AHR,USF2,TERF2IP
GO:BP	G1/S transition of mitotic cell cycle	GO:0000082	6.91175e+08	6160412166396420	277	100	12	17906	TP53,PRKDC,MCM4,MCM7,RB1,ORC5,CARM1,E2F1,ATM,RPA3,MCM3,POLE
GO:BP	regulation of RNA biosynthetic process	GO:2001141	6.95041e+08	6157989397323090	3593	100	44	17906	TP53,RAD21,MCPH1,PRKDC,TERF1,ATF6,TRIP13,PARP1,ARID1A,HNRNPU,CREBBP,CBX3,NFX1,RB1,RECQL5,SRC,CTDP1,USF1,UBE2D3,DNMT3B,CARM1,TRIM28,KDM4C,SEM1,THOC5,SIRT2,TERF2,E2F1,ATM,XRCC6,RNF8,MCRS1,KMT2A,CTCF,DEK,BRCA2,PRMT5,SMCHD1,UIMC1,DNMT1,H3F3A,AHR,USF2,TERF2IP
GO:BP	positive regulation of telomere maintenance via telomere lengthening	GO:1904358	7.76909e+07	6109629746971810	37	100	6	17906	CCT5,ATR,RTEL1,CCT2,ATM,TCP1
GO:BP	chromosome separation	GO:0051304	7.83482e+08	6.10597e+16	94	100	8	17906	RAD21,NSMCE2,TRIP13,RB1,RECQL5,MAD1L1,ATM,FANCM
GO:BP	positive regulation of biological process	GO:0048518	9.04099e+08	6043783791770410	6366	100	62	17906	TP53,RAD21,UBR5,NSMCE2,PRKDC,RFC4,NBN,FBH1,CCT5,ATR,TERF1,ATF6,PARP1,ARID1A,HNRNPU,CREBBP,RYK,RB1,SRC,CTDP1,USF1,UBE2D3,RTEL1,KMT5B,HRG,DNMT3B,CARM1,TRIM28,KDM4C,ERCC5,SEM1,CCT2,THOC5,SIRT2,UPF1,TERF2,E2F1,WRN,ATM,UPF3A,XRCC6,RPA3,RNF8,MCRS1,KMT2A,CTCF,DEK,RAD50,FANCM,BRCA2,TCP1,PRMT5,SMCHD1,UIMC1,DNMT1,H3F3A,AHR,RAD51C,USF2,TERF2IP,FANCI,SUMO2
GO:BP	regulation of transcription, DNA-templated	GO:0006355	0.0000011403754174128252	5.94295e+16	3517	100	43	17906	TP53,RAD21,MCPH1,PRKDC,TERF1,ATF6,PARP1,ARID1A,HNRNPU,CREBBP,CBX3,NFX1,RB1,RECQL5,SRC,CTDP1,USF1,UBE2D3,DNMT3B,CARM1,TRIM28,KDM4C,SEM1,THOC5,SIRT2,TERF2,E2F1,ATM,XRCC6,RNF8,MCRS1,KMT2A,CTCF,DEK,BRCA2,PRMT5,SMCHD1,UIMC1,DNMT1,H3F3A,AHR,USF2,TERF2IP
GO:BP	protein-containing complex localization	GO:0031503	0.0000011506217672961809	5939067414312600	291	100	12	17906	ATR,SMG7,TERF1,SMG5,HNRNPU,SEM1,THOC5,SMG6,UPF1,TERF2,ATM,UPF2
GO:BP	negative regulation of transcription, DNA-templated	GO:0045892	0.000001186372017602116	5925779105358220	1264	100	24	17906	TP53,MCPH1,PARP1,ARID1A,HNRNPU,CREBBP,CBX3,NFX1,RB1,RECQL5,SRC,UBE2D3,DNMT3B,TRIM28,SIRT2,E2F1,XRCC6,RNF8,CTCF,SMCHD1,UIMC1,DNMT1,H3F3A,AHR
GO:BP	positive regulation of DNA biosynthetic process	GO:2000573	0.0000012968043011935503	588712555770494	67	100	7	17906	RFC4,CCT5,ATR,SRC,CCT2,ATM,TCP1
GO:BP	DNA-dependent DNA replication maintenance of fidelity	GO:0045005	0.0000014261299291189129	5845840905810330	41	100	6	17906	FBH1,RTEL1,WRN,FANCM,BRCA2,POLE
GO:BP	cellular response to radiation	GO:0071478	0.0000014518738895533421	5838071105019980	189	100	10	17906	TP53,RAD1,ATR,PARP1,HUS1,CREBBP,WRN,ATM,XRCC6,POLH
GO:BP	sister chromatid segregation	GO:0000819	0.0000014518738895533421	5838071105019980	189	100	10	17906	RAD21,NSMCE2,TRIP13,HNRNPU,RB1,MAD1L1,ATM,CTCF,RAD51C,STAG1
GO:BP	cell cycle G1/S phase transition	GO:0044843	0.000001556659064098586	5.80781e+16	300	100	12	17906	TP53,PRKDC,MCM4,MCM7,RB1,ORC5,CARM1,E2F1,ATM,RPA3,MCM3,POLE
GO:BP	positive regulation of DNA repair	GO:0045739	0.000001556659064098586	5.80781e+16	69	100	7	17906	PRKDC,PARP1,KMT5B,TRIM28,RNF8,SMCHD1,UIMC1
GO:BP	transcription, DNA-templated	GO:0006351	0.0000015641772856960005	5805714025038300	3698	100	44	17906	TP53,RAD21,MCPH1,PRKDC,TERF1,ATF6,TRIP13,PARP1,ARID1A,HNRNPU,CREBBP,CBX3,NFX1,RB1,RECQL5,SRC,CTDP1,USF1,UBE2D3,DNMT3B,CARM1,TRIM28,KDM4C,SEM1,THOC5,SIRT2,TERF2,E2F1,ATM,XRCC6,RNF8,MCRS1,KMT2A,CTCF,DEK,BRCA2,PRMT5,SMCHD1,UIMC1,DNMT1,H3F3A,AHR,USF2,TERF2IP
GO:BP	telomeric D-loop disassembly	GO:0061820	0.0000015641772856960005	5805714025038300	9	100	4	17906	RECQL4,TERF1,TERF2,WRN
GO:BP	cellular response to ionizing radiation	GO:0071479	0.0000016977452622884682	5770127472797510	70	100	7	17906	TP53,RAD1,ATR,HUS1,WRN,ATM,XRCC6
GO:BP	regulation of RNA metabolic process	GO:0051252	0.0000017954912189319672	5745816714502660	3856	100	45	17906	TP53,RAD21,MCPH1,PRKDC,TERF1,ATF6,TRIP13,PARP1,ARID1A,HNRNPU,CREBBP,CBX3,NFX1,RB1,RECQL5,SRC,CTDP1,USF1,UBE2D3,DNMT3B,CARM1,TRIM28,KDM4C,SEM1,THOC5,SIRT2,UPF1,TERF2,E2F1,ATM,XRCC6,RNF8,MCRS1,KMT2A,CTCF,DEK,BRCA2,PRMT5,SMCHD1,UIMC1,DNMT1,H3F3A,AHR,USF2,TERF2IP
GO:BP	somatic diversification of immune receptors	GO:0002200	0.000002048317110255972	5688602807181910	72	100	7	17906	PRKDC,NBN,KMT5B,EXO1,ATM,RNF8,POLM
GO:BP	negative regulation of DNA recombination	GO:0045910	0.00000210756390091597	5676219248781760	44	100	6	17906	FBH1,RECQL5,RTEL1,TERF2,SMCHD1,TERF2IP
GO:BP	negative regulation of cell cycle G2/M phase transition	GO:1902750	0.0000021435664215824933	566886305468667	108	100	8	17906	RAD21,NBN,RINT1,TOPBP1,HUS1,SEM1,ATM,UIMC1
GO:BP	negative regulation of RNA metabolic process	GO:0051253	0.000002153254414321277	5666904653776990	1412	100	25	17906	TP53,MCPH1,PARP1,ARID1A,HNRNPU,CREBBP,CBX3,NFX1,RB1,RECQL5,SRC,UBE2D3,DNMT3B,TRIM28,SIRT2,E2F1,XRCC6,RNF8,CTCF,PRMT5,SMCHD1,UIMC1,DNMT1,H3F3A,AHR
GO:BP	regulation of mitotic sister chromatid segregation	GO:0033047	0.000002184802214906443	5660587872589500	73	100	7	17906	RAD21,NSMCE2,TRIP13,HNRNPU,RB1,MAD1L1,ATM
GO:BP	signal transduction involved in DNA integrity checkpoint	GO:0072401	0.000002184802214906443	5660587872589500	73	100	7	17906	TP53,PRKDC,RINT1,CARM1,E2F1,ATM,UIMC1
GO:BP	nucleic acid-templated transcription	GO:0097659	0.000002184802214906443	5660587872589500	3744	100	44	17906	TP53,RAD21,MCPH1,PRKDC,TERF1,ATF6,TRIP13,PARP1,ARID1A,HNRNPU,CREBBP,CBX3,NFX1,RB1,RECQL5,SRC,CTDP1,USF1,UBE2D3,DNMT3B,CARM1,TRIM28,KDM4C,SEM1,THOC5,SIRT2,TERF2,E2F1,ATM,XRCC6,RNF8,MCRS1,KMT2A,CTCF,DEK,BRCA2,PRMT5,SMCHD1,UIMC1,DNMT1,H3F3A,AHR,USF2,TERF2IP
GO:BP	signal transduction involved in DNA damage checkpoint	GO:0072422	0.000002184802214906443	5660587872589500	73	100	7	17906	TP53,PRKDC,RINT1,CARM1,E2F1,ATM,UIMC1
GO:BP	establishment of protein-containing complex localization to telomere	GO:0097695	0.000002206940566818094	5656209362284870	3	100	3	17906	ATR,TERF1,ATM
GO:BP	regulation of telomeric loop disassembly	GO:1904533	0.000002206940566818094	5656209362284870	3	100	3	17906	TERF1,RTEL1,TERF2
GO:BP	establishment of RNA localization to telomere	GO:0097694	0.000002206940566818094	5656209362284870	3	100	3	17906	ATR,TERF1,ATM
GO:BP	RNA transport	GO:0050658	0.000002259138562296301	564605713118889	200	100	10	17906	SMG7,SMG5,HNRNPU,SEM1,THOC5,SMG6,UPF1,TERF2,UPF3A,UPF2
GO:BP	nucleic acid transport	GO:0050657	0.000002259138562296301	564605713118889	200	100	10	17906	SMG7,SMG5,HNRNPU,SEM1,THOC5,SMG6,UPF1,TERF2,UPF3A,UPF2
GO:BP	histone methylation	GO:0016571	0.0000022917080228062734	5639840714872850	152	100	9	17906	CREBBP,KMT5B,DNMT3B,CARM1,KDM4C,KMT2A,CTCF,PRMT5,DNMT1
GO:BP	signal transduction involved in cell cycle checkpoint	GO:0072395	0.000002309327307721302	5636514508891720	74	100	7	17906	TP53,PRKDC,RINT1,CARM1,E2F1,ATM,UIMC1
GO:BP	DNA alkylation	GO:0006305	0.000002309327307721302	5636514508891720	74	100	7	17906	PARP1,DNMT3B,TRIM28,KMT2A,CTCF,PRMT5,DNMT1
GO:BP	DNA methylation	GO:0006306	0.000002309327307721302	5636514508891720	74	100	7	17906	PARP1,DNMT3B,TRIM28,KMT2A,CTCF,PRMT5,DNMT1
GO:BP	RNA biosynthetic process	GO:0032774	0.0000023193446256050674	5634634715838690	3758	100	44	17906	TP53,RAD21,MCPH1,PRKDC,TERF1,ATF6,TRIP13,PARP1,ARID1A,HNRNPU,CREBBP,CBX3,NFX1,RB1,RECQL5,SRC,CTDP1,USF1,UBE2D3,DNMT3B,CARM1,TRIM28,KDM4C,SEM1,THOC5,SIRT2,TERF2,E2F1,ATM,XRCC6,RNF8,MCRS1,KMT2A,CTCF,DEK,BRCA2,PRMT5,SMCHD1,UIMC1,DNMT1,H3F3A,AHR,USF2,TERF2IP
GO:BP	regulation of chromatin organization	GO:1902275	0.000002769748998396713	5557559586007900	205	100	10	17906	TP53,UBR5,HNRNPU,DNMT3B,TRIM28,KDM4C,ATM,KMT2A,CTCF,DNMT1
GO:BP	regulation of double-strand break repair via homologous recombination	GO:0010569	0.000003323950695939803	5478345426717070	48	100	6	17906	FBH1,PARP1,RECQL5,RTEL1,SMCHD1,TERF2IP
GO:BP	response to abiotic stimulus	GO:0009628	0.000003478983692617258	5458547606958910	1248	100	23	17906	TP53,PRKDC,RAD1,ATR,PARP1,TOPBP1,HUS1,CREBBP,SRC,USF1,DNMT3B,ERCC5,SEM1,SIRT2,E2F1,WRN,ATM,XRCC6,RPA3,RNF8,BRCA2,UIMC1,POLH
GO:BP	positive regulation of cell cycle	GO:0045787	0.000003543821459859829	5450528166285790	393	100	13	17906	TP53,RAD21,NSMCE2,HNRNPU,RB1,SRC,CARM1,THOC5,SIRT2,E2F1,ATM,BRCA2,RAD51C
GO:BP	regulation of establishment of protein localization to telomere	GO:0070203	0.0000036367521706383545	5439286293278920	11	100	4	17906	CCT5,TERF1,CCT2,TCP1
GO:BP	regulation of telomerase activity	GO:0051972	0.0000037078965633489636	5430872389574280	49	100	6	17906	TP53,TERF1,SRC,CCT2,SMG6,TCP1
GO:BP	cell aging	GO:0007569	0.000003866776726225772	5412650904049910	118	100	8	17906	TP53,NSMCE2,PRKDC,ATR,TERF2,WRN,ATM,BRCA2
GO:BP	mitotic nuclear division	GO:0140014	0.000004109581856998834	5.3862e+16	271	100	11	17906	RAD21,NSMCE2,TRIP13,HNRNPU,RB1,CTDP1,MAD1L1,SIRT2,ATM,PRMT5,STAG1
GO:BP	regulation of response to stimulus	GO:0048583	0.000004356058716052661	5360906274947980	4421	100	48	17906	TP53,UBR5,MCPH1,PRKDC,RFC4,NBN,FBH1,RAD1,ATR,ATF6,PARP1,RINT1,TOPBP1,HUS1,CREBBP,RYK,RB1,WRNIP1,RECQL5,SRC,CTDP1,USF1,UBE2D3,RTEL1,KMT5B,HRG,CARM1,TRIM28,SEM1,THOC5,SIRT2,TERF2,E2F1,WRN,EXO1,ATM,XRCC6,RPA3,RNF8,KMT2A,DEK,RAD50,RAD52,PRMT5,SMCHD1,UIMC1,POLH,TERF2IP
GO:BP	negative regulation of telomere maintenance via telomere lengthening	GO:1904357	0.000004368826101621016	5359635241765470	27	100	5	17906	TERF1,PARP1,HNRNPU,SRC,TERF2
GO:BP	negative regulation of response to DNA damage stimulus	GO:2001021	0.000004473892217200926	534931448292127	82	100	7	17906	UBR5,FBH1,RECQL5,RTEL1,THOC5,TERF2,SMCHD1
GO:BP	regulation of cell cycle G2/M phase transition	GO:1902749	0.000004672390265841697	533046088952089	218	100	10	17906	TP53,RAD21,NBN,RINT1,TOPBP1,HUS1,SEM1,ATM,UIMC1,RAD51C
GO:BP	positive regulation of macromolecule biosynthetic process	GO:0010557	0.000004776200052166903	5320917490979890	1925	100	29	17906	TP53,PRKDC,RFC4,CCT5,ATR,ATF6,PARP1,ARID1A,HNRNPU,CREBBP,RB1,SRC,USF1,CARM1,TRIM28,CCT2,THOC5,SIRT2,E2F1,ATM,UPF3A,XRCC6,MCRS1,KMT2A,CTCF,BRCA2,TCP1,AHR,USF2
GO:BP	positive regulation of gene expression	GO:0010628	0.000005116872065071864	52909954413683	2048	100	30	17906	TP53,UBR5,PRKDC,ATF6,PARP1,ARID1A,HNRNPU,CREBBP,RB1,SRC,USF1,DNMT3B,CARM1,TRIM28,KDM4C,THOC5,SIRT2,TERF2,E2F1,ATM,UPF3A,XRCC6,MCRS1,KMT2A,CTCF,DEK,BRCA2,DNMT1,AHR,USF2
GO:BP	protein localization to nucleus	GO:0034504	0.0000051472012041071905	5288428854845690	278	100	11	17906	TP53,UBR5,CCT5,PARP1,HNRNPU,SRC,TRIM28,CCT2,WRN,MCRS1,TCP1
GO:BP	regulation of establishment of protein localization to chromosome	GO:0070202	0.0000051720623787930665	5286336245856170	12	100	4	17906	CCT5,TERF1,CCT2,TCP1
GO:BP	reproductive process	GO:0022414	0.0000051720623787930665	5286336245856170	1489	100	25	17906	RAD21,PRKDC,NBN,RAD1,CCT5,RAD54B,TERF1,TRIP13,HUS1,ARID1A,SRC,RAD23B,TRIM28,CCT2,SIRT2,E2F1,EXO1,ATM,RNF8,RAD50,FANCM,BRCA2,TCP1,H3F3A,RAD51C
GO:BP	reproduction	GO:0000003	0.000005336699007689843	5272727290916780	1492	100	25	17906	RAD21,PRKDC,NBN,RAD1,CCT5,RAD54B,TERF1,TRIP13,HUS1,ARID1A,SRC,RAD23B,TRIM28,CCT2,SIRT2,E2F1,EXO1,ATM,RNF8,RAD50,FANCM,BRCA2,TCP1,H3F3A,RAD51C
GO:BP	regulation of protein localization to nucleus	GO:1900180	0.000006096573127117762	5214914212560060	126	100	8	17906	UBR5,CCT5,PARP1,SRC,TRIM28,CCT2,MCRS1,TCP1
GO:BP	cellular response to gamma radiation	GO:0071480	0.000007310634205407718	5136044945892800	30	100	5	17906	TP53,ATR,WRN,ATM,XRCC6
GO:BP	sister chromatid cohesion	GO:0007062	0.000008735741077527425	505870024669377	57	100	6	17906	RAD21,NSMCE2,RB1,CTCF,RAD51C,STAG1
GO:BP	regulation of mitotic metaphase/anaphase transition	GO:0030071	0.000009662069417862663	5014929846617000	58	100	6	17906	RAD21,NSMCE2,TRIP13,RB1,MAD1L1,ATM
GO:BP	regulation of protein localization to chromosome, telomeric region	GO:1904814	0.000010049317393264889	4997863436990400	14	100	4	17906	CCT5,TERF1,CCT2,TCP1
GO:BP	replication fork processing	GO:0031297	0.000010049317393264889	4997863436990400	32	100	5	17906	FBH1,RTEL1,WRN,FANCM,BRCA2
GO:BP	mitotic G2/M transition checkpoint	GO:0044818	0.000010049317393264889	4997863436990400	32	100	5	17906	NBN,RINT1,TOPBP1,HUS1,ATM
GO:BP	signal transduction involved in mitotic cell cycle checkpoint	GO:0072413	0.00001046238274199427	4980369396362140	59	100	6	17906	TP53,PRKDC,RINT1,CARM1,E2F1,ATM
GO:BP	signal transduction involved in mitotic DNA integrity checkpoint	GO:1902403	0.00001046238274199427	4980369396362140	59	100	6	17906	TP53,PRKDC,RINT1,CARM1,E2F1,ATM
GO:BP	signal transduction involved in mitotic DNA damage checkpoint	GO:1902402	0.00001046238274199427	4980369396362140	59	100	6	17906	TP53,PRKDC,RINT1,CARM1,E2F1,ATM
GO:BP	interspecies interaction between organisms	GO:0044419	0.000011421439728336742	4942279147695990	945	100	19	17906	TP53,UBR5,CREBBP,NFX1,TOP1,RB1,SRC,CTDP1,USF1,HRG,CARM1,TRIM28,THOC5,UPF1,XRCC6,DEK,RAD50,TCP1,USF2
GO:BP	regulation of metaphase/anaphase transition of cell cycle	GO:1902099	0.000011441665455120794	4941510754797850	60	100	6	17906	RAD21,NSMCE2,TRIP13,RB1,MAD1L1,ATM
GO:BP	metaphase/anaphase transition of mitotic cell cycle	GO:0007091	0.000011441665455120794	4941510754797850	60	100	6	17906	RAD21,NSMCE2,TRIP13,RB1,MAD1L1,ATM
GO:BP	positive regulation of chromosome segregation	GO:0051984	0.000011472947946939179	4940324976816040	33	100	5	17906	RAD21,NSMCE2,HNRNPU,RB1,SIRT2
GO:BP	negative regulation of G2/M transition of mitotic cell cycle	GO:0010972	0.000012076912681335316	4918044073730260	96	100	7	17906	RAD21,NBN,RINT1,TOPBP1,HUS1,SEM1,ATM
GO:BP	positive regulation of cellular biosynthetic process	GO:0031328	0.000012137861763604648	4915857812935970	2021	100	29	17906	TP53,PRKDC,RFC4,CCT5,ATR,ATF6,PARP1,ARID1A,HNRNPU,CREBBP,RB1,SRC,USF1,CARM1,TRIM28,CCT2,THOC5,SIRT2,E2F1,ATM,UPF3A,XRCC6,MCRS1,KMT2A,CTCF,BRCA2,TCP1,AHR,USF2
GO:BP	gene expression	GO:0010467	0.000012396163092451651	4906712718518110	5672	100	55	17906	TP53,RAD21,UBR5,MCPH1,PRKDC,SMG7,TERF1,ATF6,TRIP13,PARP1,ARID1A,SMG5,HNRNPU,CREBBP,CBX3,NFX1,TOP1,RB1,RECQL5,HELZ,SRC,CTDP1,USF1,UBE2D3,HRG,DNMT3B,CARM1,TRIM28,KDM4C,SEM1,THOC5,SMG6,SIRT2,UPF1,TERF2,E2F1,ATM,UPF3A,XRCC6,RNF8,MCRS1,KMT2A,CTCF,DEK,BRCA2,PRMT5,SMCHD1,UPF2,UIMC1,SENP3,DNMT1,H3F3A,AHR,USF2,TERF2IP
GO:BP	somatic diversification of immunoglobulins	GO:0016445	0.000012398933585451185	4.90662e+16	61	100	6	17906	PRKDC,NBN,KMT5B,EXO1,RNF8,POLM
GO:BP	positive regulation of telomere maintenance via telomerase	GO:0032212	0.000013096285513243005	4.88285e+16	34	100	5	17906	CCT5,ATR,CCT2,ATM,TCP1
GO:BP	G2 DNA damage checkpoint	GO:0031572	0.000013096285513243005	4.88285e+16	34	100	5	17906	NBN,RINT1,TOPBP1,ATM,UIMC1
GO:BP	regulation of mitotic sister chromatid separation	GO:0010965	0.000013466264192966347	4870752869414930	62	100	6	17906	RAD21,NSMCE2,TRIP13,RB1,MAD1L1,ATM
GO:BP	metaphase/anaphase transition of cell cycle	GO:0044784	0.000013466264192966347	4870752869414930	62	100	6	17906	RAD21,NSMCE2,TRIP13,RB1,MAD1L1,ATM
GO:BP	DNA methylation or demethylation	GO:0044728	0.000013486515854211182	4870100232739400	98	100	7	17906	PARP1,DNMT3B,TRIM28,KMT2A,CTCF,PRMT5,DNMT1
GO:BP	protein alkylation	GO:0008213	0.000014248039238113755	4846244897526220	193	100	9	17906	CREBBP,KMT5B,DNMT3B,CARM1,KDM4C,KMT2A,CTCF,PRMT5,DNMT1
GO:BP	protein methylation	GO:0006479	0.000014248039238113755	4846244897526220	193	100	9	17906	CREBBP,KMT5B,DNMT3B,CARM1,KDM4C,KMT2A,CTCF,PRMT5,DNMT1
GO:BP	nucleobase-containing compound transport	GO:0015931	0.000014429320550042515	4840754118547150	250	100	10	17906	SMG7,SMG5,HNRNPU,SEM1,THOC5,SMG6,UPF1,TERF2,UPF3A,UPF2
GO:BP	negative regulation of DNA repair	GO:0045738	0.000014829934910072485	4828860755125250	35	100	5	17906	UBR5,FBH1,RECQL5,TERF2,SMCHD1
GO:BP	somatic cell DNA recombination	GO:0016444	0.00001587088753052184	4799398785984250	64	100	6	17906	PRKDC,NBN,KMT5B,EXO1,ATM,RNF8
GO:BP	somatic diversification of immune receptors via germline recombination within a single locus	GO:0002562	0.00001587088753052184	4799398785984250	64	100	6	17906	PRKDC,NBN,KMT5B,EXO1,ATM,RNF8
GO:BP	positive regulation of biosynthetic process	GO:0009891	0.00001624713482725845	4789223215511150	2055	100	29	17906	TP53,PRKDC,RFC4,CCT5,ATR,ATF6,PARP1,ARID1A,HNRNPU,CREBBP,RB1,SRC,USF1,CARM1,TRIM28,CCT2,THOC5,SIRT2,E2F1,ATM,UPF3A,XRCC6,MCRS1,KMT2A,CTCF,BRCA2,TCP1,AHR,USF2
GO:BP	mitotic sister chromatid separation	GO:0051306	0.000017283379938204684	4.76237e+16	65	100	6	17906	RAD21,NSMCE2,TRIP13,RB1,MAD1L1,ATM
GO:BP	cellular protein-containing complex assembly	GO:0034622	0.000018005422769816023	4744596676878490	1077	100	20	17906	TP53,ATR,TERF1,PARP1,MCM4,MCM7,RB1,SRC,RAD23B,ERCC5,SEM1,CCT2,SIRT2,ATM,RPA3,MCM3,RAD52,TCP1,PRMT5,H3F3A
GO:BP	nucleotide-excision repair, DNA incision, 5'-to lesion	GO:0006296	0.000019321945924501136	4.71395e+16	37	100	5	17906	RFC4,PARP1,ERCC5,POLD2,RPA3
GO:BP	macromolecule methylation	GO:0043414	0.00001952930379307463	4709313238750820	323	100	11	17906	PARP1,CREBBP,KMT5B,DNMT3B,CARM1,TRIM28,KDM4C,KMT2A,CTCF,PRMT5,DNMT1
GO:BP	symbiotic process	GO:0044403	0.000019693170784470763	4705684352763160	891	100	18	17906	TP53,UBR5,CREBBP,NFX1,TOP1,RB1,SRC,CTDP1,USF1,CARM1,TRIM28,THOC5,UPF1,XRCC6,DEK,RAD50,TCP1,USF2
GO:BP	mRNA transport	GO:0051028	0.000020050111152170834	4.69788e+16	150	100	8	17906	SMG7,SMG5,SEM1,THOC5,SMG6,UPF1,UPF3A,UPF2
GO:BP	regulation of cellular process	GO:0050794	0.000020050111152170834	4.69788e+16	11187	100	84	17906	TP53,RAD21,UBR5,NSMCE2,MCPH1,PRKDC,RFC4,NBN,FBH1,RAD1,CCT5,ATR,SMG7,TERF1,ATF6,TRIP13,PARP1,RINT1,TOPBP1,HUS1,ARID1A,SMG5,HNRNPU,CREBBP,CBX3,NFX1,RYK,MCM7,RB1,WRNIP1,RECQL5,SRC,ORC5,CTDP1,USF1,UBE2D3,RTEL1,KMT5B,HRG,DNMT3B,RAD23B,CARM1,TRIM28,KDM4C,MAD1L1,ERCC5,SEM1,CCT2,THOC5,MDC1,SMG6,SIRT2,UPF1,TERF2,E2F1,WRN,EXO1,ATM,UPF3A,XRCC6,RPA3,RNF8,MCRS1,KMT2A,CTCF,DEK,RAD50,FANCM,BRCA2,RAD52,TCP1,PRMT…
GO:BP	regulation of chromosome separation	GO:1905818	0.000020195171101647698	4694752462960110	67	100	6	17906	RAD21,NSMCE2,TRIP13,RB1,MAD1L1,ATM
GO:BP	positive regulation of cellular protein localization	GO:1903829	0.000023617249279727002	4626770686409310	330	100	11	17906	TP53,UBR5,CCT5,PARP1,SRC,UBE2D3,TRIM28,CCT2,E2F1,MCRS1,TCP1
GO:BP	DNA damage response, signal transduction by p53 class mediator	GO:0030330	0.000024462009957721168	4.61151e+16	108	100	7	17906	TP53,NBN,ATR,CARM1,E2F1,ATM,BRCA2
GO:BP	negative regulation of DNA biosynthetic process	GO:2000279	0.000024606158342821115	4608956185596190	39	100	5	17906	TP53,TERF1,HNRNPU,SRC,TERF2
GO:BP	biological regulation	GO:0065007	0.00002463480395929156	4608450889436830	12628	100	90	17906	TP53,RAD21,UBR5,NSMCE2,MCPH1,PRKDC,RFC4,RECQL4,NBN,FBH1,RAD1,CCT5,ATR,SMG7,TERF1,ATF6,TRIP13,PARP1,RINT1,TOPBP1,HUS1,ARID1A,SMG5,HNRNPU,CREBBP,CBX3,NFX1,RYK,MCM7,TOP1,RB1,WRNIP1,RECQL5,HELZ,SRC,ORC5,CTDP1,USF1,UBE2D3,RTEL1,KMT5B,HRG,DNMT3B,RAD23B,CARM1,TRIM28,KDM4C,MAD1L1,ERCC5,POLD2,SEM1,CCT2,THOC5,MDC1,SMG6,SIRT2,UPF1,TERF2,E2F1,WRN,EXO1,ATM,UPF3A,XRCC6,RPA3,RNF8,MCRS1,KMT2A,CTCF,DEK,RAD50,FANC…
GO:BP	regulation of biological process	GO:0050789	0.000028898177279441246	4.53913e+16	11940	100	87	17906	TP53,RAD21,UBR5,NSMCE2,MCPH1,PRKDC,RFC4,NBN,FBH1,RAD1,CCT5,ATR,SMG7,TERF1,ATF6,TRIP13,PARP1,RINT1,TOPBP1,HUS1,ARID1A,SMG5,HNRNPU,CREBBP,CBX3,NFX1,RYK,MCM7,TOP1,RB1,WRNIP1,RECQL5,HELZ,SRC,ORC5,CTDP1,USF1,UBE2D3,RTEL1,KMT5B,HRG,DNMT3B,RAD23B,CARM1,TRIM28,KDM4C,MAD1L1,ERCC5,SEM1,CCT2,THOC5,MDC1,SMG6,SIRT2,UPF1,TERF2,E2F1,WRN,EXO1,ATM,UPF3A,XRCC6,RPA3,RNF8,MCRS1,KMT2A,CTCF,DEK,RAD50,FANCM,BRCA2,RAD52…
GO:BP	mRNA-containing ribonucleoprotein complex export from nucleus	GO:0071427	0.00003068488631825918	4513075481356550	112	100	7	17906	SMG7,SMG5,SEM1,THOC5,SMG6,UPF1,UPF2
GO:BP	mRNA export from nucleus	GO:0006406	0.00003068488631825918	4513075481356550	112	100	7	17906	SMG7,SMG5,SEM1,THOC5,SMG6,UPF1,UPF2
GO:BP	cellular localization	GO:0051641	0.00003093171213929077	4509596040162780	2889	100	35	17906	TP53,RAD21,UBR5,MCPH1,CCT5,ATR,SMG7,TERF1,PARP1,RINT1,SMG5,HNRNPU,LRWD1,RB1,SRC,UBE2D3,CARM1,TRIM28,MAD1L1,SEM1,CCT2,THOC5,SMG6,UPF1,TERF2,E2F1,WRN,ATM,UPF3A,MCRS1,CTCF,BRCA2,TCP1,UPF2,TERF2IP
GO:BP	nucleotide-excision repair, DNA incision	GO:0033683	0.00003110817700814965	4507125438537660	41	100	5	17906	RFC4,PARP1,ERCC5,POLD2,RPA3
GO:BP	regulation of histone modification	GO:0031056	0.00003124807427651889	4505176741739140	160	100	8	17906	TP53,UBR5,DNMT3B,KDM4C,ATM,KMT2A,CTCF,DNMT1
GO:BP	cell cycle G2/M phase transition	GO:0044839	0.00003236714802729654	448989556598434	276	100	10	17906	TP53,RAD21,NBN,RINT1,TOPBP1,HUS1,SEM1,ATM,UIMC1,RAD51C
GO:BP	negative regulation of telomere maintenance via telomerase	GO:0032211	0.000040519995635211106	4392330610093680	20	100	4	17906	TERF1,HNRNPU,SRC,TERF2
GO:BP	negative regulation of DNA-dependent DNA replication	GO:2000104	0.000040519995635211106	4392330610093680	20	100	4	17906	FBH1,TERF1,TERF2,BRCA2
GO:BP	base-excision repair	GO:0006284	0.00004375577656462234	4358964604023760	44	100	5	17906	TP53,WRN,RPA3,POLM,POLE
GO:BP	protein-containing complex subunit organization	GO:0043933	0.00004458539599931894	4350807371680960	2047	100	28	17906	TP53,ATR,TERF1,PARP1,ARID1A,MCM4,CREBBP,MCM7,RB1,SRC,HRG,RAD23B,TRIM28,ERCC5,SEM1,CCT2,SIRT2,UPF1,ATM,RPA3,RNF8,KMT2A,CTCF,MCM3,RAD52,TCP1,PRMT5,H3F3A
GO:BP	DNA modification	GO:0006304	0.000047158209303896485	43264426943361	120	100	7	17906	PARP1,DNMT3B,TRIM28,KMT2A,CTCF,PRMT5,DNMT1
GO:BP	nucleocytoplasmic transport	GO:0006913	0.00005017604403733845	4299503582170060	359	100	11	17906	TP53,UBR5,SMG7,SMG5,TRIM28,SEM1,THOC5,SMG6,UPF1,UPF3A,UPF2
GO:BP	nuclear transport	GO:0051169	0.00005412739742456072	4266582854330050	362	100	11	17906	TP53,UBR5,SMG7,SMG5,TRIM28,SEM1,THOC5,SMG6,UPF1,UPF3A,UPF2
GO:BP	pre-replicative complex assembly involved in nuclear cell cycle DNA replication	GO:0006267	0.00005529156063019278	4257341151723120	7	100	3	17906	MCM4,MCM7,MCM3
GO:BP	meiotic cell cycle checkpoint	GO:0033313	0.00005529156063019278	4257341151723120	7	100	3	17906	RAD1,TRIP13,HUS1
GO:BP	pre-replicative complex assembly involved in cell cycle DNA replication	GO:1902299	0.00005529156063019278	4257341151723120	7	100	3	17906	MCM4,MCM7,MCM3
GO:BP	pre-replicative complex assembly	GO:0036388	0.00005529156063019278	4257341151723120	7	100	3	17906	MCM4,MCM7,MCM3
GO:BP	regulation of sister chromatid cohesion	GO:0007063	0.00005871678376408418	4231237741098880	22	100	4	17906	RAD21,NSMCE2,RB1,CTCF
GO:BP	negative regulation of transcription by RNA polymerase II	GO:0000122	0.00005892752831441028	4229681774786820	873	100	17	17906	TP53,MCPH1,PARP1,ARID1A,HNRNPU,CREBBP,NFX1,RB1,RECQL5,UBE2D3,DNMT3B,TRIM28,SIRT2,E2F1,RNF8,CTCF,DNMT1
GO:BP	positive regulation of cell cycle process	GO:0090068	0.00006462521436672809	418959800330794	300	100	10	17906	TP53,RAD21,NSMCE2,HNRNPU,RB1,CARM1,SIRT2,E2F1,ATM,RAD51C
GO:BP	cellular component assembly	GO:0022607	0.00006943720261338453	4158407783713510	3000	100	35	17906	TP53,NBN,ATR,TERF1,TRIP13,PARP1,MCM4,HNRNPU,CREBBP,RYK,MCM7,RB1,SRC,RTEL1,HRG,RAD23B,TRIM28,ERCC5,SEM1,CCT2,SIRT2,TERF2,WRN,EXO1,ATM,RPA3,KMT2A,CTCF,MCM3,RAD52,TCP1,PRMT5,SMCHD1,H3F3A,STAG1
GO:BP	mitotic G2 DNA damage checkpoint	GO:0007095	0.00006966122526664324	4157008891033930	23	100	4	17906	NBN,RINT1,TOPBP1,ATM
GO:BP	nucleotide-excision repair, DNA gap filling	GO:0006297	0.00006966122526664324	4157008891033930	23	100	4	17906	RFC4,POLD2,RPA3,POLE
GO:BP	cell division	GO:0051301	0.00006997620990803047	4155049583725120	612	100	14	17906	RAD21,SENP5,NSMCE2,TERF1,HNRNPU,TOP1,RB1,RECQL5,CTDP1,MAD1L1,SIRT2,RNF8,BRCA2,STAG1
GO:BP	rhythmic process	GO:0048511	0.00007144672083375933	4146017699084120	304	100	10	17906	TP53,PRKDC,HNRNPU,CREBBP,CBX3,TOP1,SRC,KMT2A,PRMT5,AHR
GO:BP	regulation of protein-containing complex assembly	GO:0043254	0.00007195133662103339	4142961133878210	450	100	12	17906	TP53,ATR,TERF1,PARP1,RB1,SRC,HRG,ERCC5,SIRT2,ATM,RPA3,H3F3A
GO:BP	chromatin remodeling	GO:0006338	0.0000724362460481676	4140044064746850	181	100	8	17906	ARID1A,CBX3,TOP1,RB1,KDM4C,RNF8,SMCHD1,H3F3A
GO:BP	protein export from nucleus	GO:0006611	0.00007518767545482935	4.12385e+16	182	100	8	17906	TP53,SMG7,SMG5,SEM1,THOC5,SMG6,UPF1,UPF2
GO:BP	ribonucleoprotein complex export from nucleus	GO:0071426	0.0000755787671636859	4121600196546750	130	100	7	17906	SMG7,SMG5,SEM1,THOC5,SMG6,UPF1,UPF2
GO:BP	ribonucleoprotein complex localization	GO:0071166	0.00007923896523368259	4101061204464080	131	100	7	17906	SMG7,SMG5,SEM1,THOC5,SMG6,UPF1,UPF2
GO:BP	DNA strand renaturation	GO:0000733	0.00008432358469278065	4074050939380070	8	100	3	17906	TP53,RECQL4,RECQL
GO:BP	methylation	GO:0032259	0.0000847114550753471	4.07206e+16	382	100	11	17906	PARP1,CREBBP,KMT5B,DNMT3B,CARM1,TRIM28,KDM4C,KMT2A,CTCF,PRMT5,DNMT1
GO:BP	response to light stimulus	GO:0009416	0.00008992904918819308	4046099998319040	313	100	10	17906	TP53,ATR,PARP1,HUS1,CREBBP,USF1,ERCC5,WRN,BRCA2,POLH
GO:BP	oogenesis	GO:0048477	0.0000938947755566334	4027358571845150	89	100	6	17906	TRIP13,SRC,SIRT2,ATM,BRCA2,H3F3A
GO:BP	DNA double-strand break processing	GO:0000729	0.0000950783884115314	4021918188217630	25	100	4	17906	NBN,ATM,RAD50,RAD52
GO:BP	immune system development	GO:0002520	0.00009601734013907047	4017650328974270	1009	100	18	17906	TP53,PRKDC,NBN,PARP1,CREBBP,RB1,SRC,KMT5B,MAD1L1,SEM1,THOC5,EXO1,ATM,RNF8,KMT2A,BRCA2,H3F3A,POLM
GO:BP	positive regulation of transcription, DNA-templated	GO:0045893	0.00010106775019188622	3.99539e+16	1551	100	23	17906	TP53,PRKDC,ATF6,PARP1,ARID1A,HNRNPU,CREBBP,RB1,SRC,USF1,CARM1,TRIM28,THOC5,SIRT2,E2F1,ATM,XRCC6,MCRS1,KMT2A,CTCF,BRCA2,AHR,USF2
GO:BP	regulation of cellular protein localization	GO:1903827	0.0001033181130845755	3.98582e+16	550	100	13	17906	TP53,UBR5,CCT5,TERF1,PARP1,RB1,SRC,UBE2D3,TRIM28,CCT2,E2F1,MCRS1,TCP1
GO:BP	cellular response to steroid hormone stimulus	GO:0071383	0.00010399906211147096	3.98297e+16	252	100	9	17906	UBR5,PARP1,ARID1A,HNRNPU,CBX3,RB1,SRC,DNMT3B,CARM1
GO:BP	regulation of cellular localization	GO:0060341	0.00010941481451340568	3.96092e+16	823	100	16	17906	TP53,UBR5,CCT5,TERF1,PARP1,RINT1,HNRNPU,RB1,SRC,UBE2D3,TRIM28,MAD1L1,CCT2,E2F1,MCRS1,TCP1
GO:BP	somatic recombination of immunoglobulin gene segments	GO:0016447	0.0001103032578093029	3.95741e+16	54	100	5	17906	PRKDC,NBN,KMT5B,EXO1,RNF8
GO:BP	multi-organism process	GO:0051704	0.00011116320197792827	3.95404e+16	3072	100	35	17906	TP53,UBR5,PRKDC,CCT5,TRIP13,ARID1A,CREBBP,NFX1,TOP1,RB1,WRNIP1,SRC,CTDP1,USF1,UBE2D3,HRG,RAD23B,CARM1,TRIM28,SEM1,CCT2,THOC5,SIRT2,UPF1,E2F1,ATM,XRCC6,RNF8,DEK,RAD50,BRCA2,TCP1,H3F3A,RAD51C,USF2
GO:BP	protein modification process	GO:0036211	0.00011416834810561612	3.94245e+16	4216	100	43	17906	TP53,SENP5,UBR5,NSMCE2,PRKDC,NBN,FBH1,ATR,PARP1,HUS1,CREBBP,NFX1,RYK,TOP1,RB1,SRC,CTDP1,UBE2D3,KMT5B,HRG,DNMT3B,RAD23B,CARM1,TRIM28,KDM4C,SEM1,SIRT2,ATM,XRCC6,RNF8,MCRS1,KMT2A,CTCF,RAD50,FANCM,BRCA2,PRMT5,UIMC1,SENP3,DNMT1,TERF2IP,FANCI,SUMO2
GO:BP	cellular protein modification process	GO:0006464	0.00011416834810561612	3.94245e+16	4216	100	43	17906	TP53,SENP5,UBR5,NSMCE2,PRKDC,NBN,FBH1,ATR,PARP1,HUS1,CREBBP,NFX1,RYK,TOP1,RB1,SRC,CTDP1,UBE2D3,KMT5B,HRG,DNMT3B,RAD23B,CARM1,TRIM28,KDM4C,SEM1,SIRT2,ATM,XRCC6,RNF8,MCRS1,KMT2A,CTCF,RAD50,FANCM,BRCA2,PRMT5,UIMC1,SENP3,DNMT1,TERF2IP,FANCI,SUMO2
GO:BP	positive regulation of protein localization to Cajal body	GO:1904871	0.00012043069192140853	3.91926e+16	9	100	3	17906	CCT5,CCT2,TCP1
GO:BP	regulation of protein localization to Cajal body	GO:1904869	0.00012043069192140853	3.91926e+16	9	100	3	17906	CCT5,CCT2,TCP1
GO:BP	female gamete generation	GO:0007292	0.00013354303721293813	3874378750688880	143	100	7	17906	TRIP13,SRC,SIRT2,ATM,BRCA2,H3F3A,RAD51C
GO:BP	viral process	GO:0016032	0.0001336077987566092	3874168191126110	838	100	16	17906	TP53,UBR5,CREBBP,NFX1,TOP1,RB1,SRC,CTDP1,USF1,CARM1,TRIM28,UPF1,XRCC6,DEK,RAD50,USF2
GO:BP	cellular component biogenesis	GO:0044085	0.00013646160029171713	3.86499e+16	3241	100	36	17906	TP53,NBN,ATR,TERF1,TRIP13,PARP1,MCM4,HNRNPU,CREBBP,RYK,MCM7,RB1,SRC,RTEL1,HRG,RAD23B,TRIM28,ERCC5,SEM1,CCT2,SIRT2,TERF2,WRN,EXO1,ATM,RPA3,KMT2A,CTCF,MCM3,RAD52,TCP1,PRMT5,SMCHD1,SENP3,H3F3A,STAG1
GO:BP	RNA export from nucleus	GO:0006405	0.00013851562356136197	3.8585e+16	144	100	7	17906	SMG7,SMG5,SEM1,THOC5,SMG6,UPF1,UPF2
GO:BP	signal transduction involved in mitotic G1 DNA damage checkpoint	GO:0072431	0.00013954983813245785	3.85527e+16	57	100	5	17906	TP53,PRKDC,CARM1,E2F1,ATM
GO:BP	intracellular signal transduction involved in G1 DNA damage checkpoint	GO:1902400	0.00013954983813245785	3.85527e+16	57	100	5	17906	TP53,PRKDC,CARM1,E2F1,ATM
GO:BP	cellular response to abiotic stimulus	GO:0071214	0.00014080835251495348	3851371582810630	332	100	10	17906	TP53,RAD1,ATR,PARP1,HUS1,CREBBP,WRN,ATM,XRCC6,POLH
GO:BP	cellular response to environmental stimulus	GO:0104004	0.00014080835251495348	3851371582810630	332	100	10	17906	TP53,RAD1,ATR,PARP1,HUS1,CREBBP,WRN,ATM,XRCC6,POLH
GO:BP	protein localization to chromatin	GO:0071168	0.00014283587172933768	3.84516e+16	28	100	4	17906	RAD21,LRWD1,RB1,CARM1
GO:BP	regulation of G2/M transition of mitotic cell cycle	GO:0010389	0.00014283587172933768	3.84516e+16	201	100	8	17906	RAD21,NBN,RINT1,TOPBP1,HUS1,SEM1,ATM,RAD51C
GO:BP	cellular response to endogenous stimulus	GO:0071495	0.00014891560391670493	3.82706e+16	1480	100	22	17906	TP53,UBR5,PRKDC,FBH1,PARP1,ARID1A,HNRNPU,CREBBP,CBX3,MCM7,RB1,RECQL5,SRC,USF1,UBE2D3,DNMT3B,CARM1,SIRT2,E2F1,PRMT5,DNMT1,AHR
GO:BP	nuclear export	GO:0051168	0.0001521938176346603	3817602988969420	203	100	8	17906	TP53,SMG7,SMG5,SEM1,THOC5,SMG6,UPF1,UPF2
GO:BP	nucleotide-excision repair, preincision complex assembly	GO:0006294	0.00016312216634214167	3787487019548510	29	100	4	17906	PARP1,RAD23B,ERCC5,RPA3
GO:BP	regulation of double-strand break repair via nonhomologous end joining	GO:2001032	0.00016312216634214167	3787487019548510	29	100	4	17906	PRKDC,KMT5B,DEK,SMCHD1
GO:BP	protein localization to nuclear body	GO:1903405	0.00016320916402572523	3787255459711630	10	100	3	17906	CCT5,CCT2,TCP1
GO:BP	protein localization to Cajal body	GO:1904867	0.00016320916402572523	3787255459711630	10	100	3	17906	CCT5,CCT2,TCP1
GO:BP	positive regulation of establishment of protein localization to telomere	GO:1904851	0.00016320916402572523	3787255459711630	10	100	3	17906	CCT5,CCT2,TCP1
GO:BP	establishment of protein localization to organelle	GO:0072594	0.0001648196154948709	3.78299e+16	579	100	13	17906	TP53,UBR5,CCT5,ATR,TERF1,LRWD1,UBE2D3,TRIM28,CCT2,E2F1,ATM,BRCA2,TCP1
GO:BP	positive regulation of RNA metabolic process	GO:0051254	0.00019604639027235373	3.70764e+16	1742	100	24	17906	TP53,PRKDC,ATF6,PARP1,ARID1A,HNRNPU,CREBBP,RB1,SRC,USF1,CARM1,TRIM28,THOC5,SIRT2,UPF1,E2F1,ATM,XRCC6,MCRS1,KMT2A,CTCF,BRCA2,AHR,USF2
GO:BP	regulation of gene expression, epigenetic	GO:0040029	0.00019604639027235373	3.70764e+16	589	100	13	17906	TP53,ARID1A,HNRNPU,HELZ,DNMT3B,TRIM28,SIRT2,UPF1,CTCF,DEK,SMCHD1,DNMT1,H3F3A
GO:BP	circadian regulation of gene expression	GO:0032922	0.00020222106889865633	3.69417e+16	62	100	5	17906	HNRNPU,TOP1,KMT2A,PRMT5,AHR
GO:BP	negative regulation of gene expression, epigenetic	GO:0045814	0.0002119063489919852	3.67386e+16	155	100	7	17906	ARID1A,DNMT3B,TRIM28,SIRT2,SMCHD1,DNMT1,H3F3A
GO:BP	negative regulation of nuclear division	GO:0051784	0.00021629708280745922	3.66495e+16	63	100	5	17906	RAD21,RAD1,TRIP13,MAD1L1,ATM
GO:BP	mitotic G1 DNA damage checkpoint	GO:0031571	0.00021629708280745922	3.66495e+16	63	100	5	17906	TP53,PRKDC,CARM1,E2F1,ATM
GO:BP	mitotic G1/S transition checkpoint	GO:0044819	0.00021629708280745922	3.66495e+16	63	100	5	17906	TP53,PRKDC,CARM1,E2F1,ATM
GO:BP	intrinsic apoptotic signaling pathway in response to DNA damage	GO:0008630	0.00021694911540076064	3663642116345330	105	100	6	17906	TP53,PRKDC,FBH1,E2F1,ATM,BRCA2
GO:BP	double-strand break repair via break-induced replication	GO:0000727	0.00021742871488687456	3662683101034430	11	100	3	17906	MCM4,MCM7,MCM3
GO:BP	mitotic sister chromatid segregation	GO:0000070	0.00022637568553759082	3.64517e+16	157	100	7	17906	RAD21,NSMCE2,TRIP13,HNRNPU,RB1,MAD1L1,ATM
GO:BP	G1 DNA damage checkpoint	GO:0044783	0.00023106936650029927	3636257626315410	64	100	5	17906	TP53,PRKDC,CARM1,E2F1,ATM
GO:BP	response to X-ray	GO:0010165	0.00023330474533563502	363207642772094	32	100	4	17906	TP53,ATM,XRCC6,BRCA2
GO:BP	negative regulation of telomeric D-loop disassembly	GO:1905839	0.00023762017697170714	3624116685006370	2	100	2	17906	TERF1,TERF2
GO:BP	negative regulation of DNA recombination at telomere	GO:0048239	0.00023762017697170714	3624116685006370	2	100	2	17906	TERF2,TERF2IP
GO:BP	telomerase catalytic core complex assembly	GO:1904868	0.00023762017697170714	3624116685006370	2	100	2	17906	ATR,ATM
GO:BP	protein localization	GO:0008104	0.00023762017697170714	3624116685006370	2923	100	33	17906	TP53,RAD21,UBR5,MCPH1,CCT5,ATR,SMG7,TERF1,PARP1,RINT1,SMG5,HNRNPU,LRWD1,RB1,SRC,UBE2D3,CARM1,TRIM28,SEM1,CCT2,THOC5,SMG6,UPF1,TERF2,E2F1,WRN,ATM,MCRS1,CTCF,BRCA2,TCP1,UPF2,TERF2IP
GO:BP	regulation of telomere maintenance via semi-conservative replication	GO:0032213	0.00023762017697170714	3624116685006370	2	100	2	17906	TERF1,TERF2
GO:BP	regulation of response to gamma radiation	GO:2001228	0.00023762017697170714	3624116685006370	2	100	2	17906	PRKDC,ATM
GO:BP	negative regulation of telomeric loop disassembly	GO:1904534	0.00023762017697170714	3624116685006370	2	100	2	17906	TERF1,TERF2
GO:BP	positive regulation of nucleic acid-templated transcription	GO:1903508	0.00023762017697170714	3624116685006370	1651	100	23	17906	TP53,PRKDC,ATF6,PARP1,ARID1A,HNRNPU,CREBBP,RB1,SRC,USF1,CARM1,TRIM28,THOC5,SIRT2,E2F1,ATM,XRCC6,MCRS1,KMT2A,CTCF,BRCA2,AHR,USF2
GO:BP	positive regulation of telomerase catalytic core complex assembly	GO:1904884	0.00023762017697170714	3624116685006370	2	100	2	17906	ATR,ATM
GO:BP	negative regulation of exonuclease activity	GO:1905778	0.00023762017697170714	3624116685006370	2	100	2	17906	TERF1,TERF2
GO:BP	protein-containing complex assembly	GO:0065003	0.00023762017697170714	3624116685006370	1770	100	24	17906	TP53,ATR,TERF1,PARP1,MCM4,CREBBP,MCM7,RB1,SRC,HRG,RAD23B,TRIM28,ERCC5,SEM1,CCT2,SIRT2,ATM,RPA3,KMT2A,MCM3,RAD52,TCP1,PRMT5,H3F3A
GO:BP	regulation of DNA recombination at telomere	GO:0072695	0.00023762017697170714	3624116685006370	2	100	2	17906	TERF2,TERF2IP
GO:BP	regulation of telomeric D-loop disassembly	GO:1905838	0.00023762017697170714	3624116685006370	2	100	2	17906	TERF1,TERF2
GO:BP	negative regulation of telomere maintenance via semi-conservative replication	GO:0032214	0.00023762017697170714	3624116685006370	2	100	2	17906	TERF1,TERF2
GO:BP	regulation of telomerase catalytic core complex assembly	GO:1904882	0.00023762017697170714	3624116685006370	2	100	2	17906	ATR,ATM
GO:BP	positive regulation of RNA biosynthetic process	GO:1902680	0.00023874677631942142	3.62206e+16	1652	100	23	17906	TP53,PRKDC,ATF6,PARP1,ARID1A,HNRNPU,CREBBP,RB1,SRC,USF1,CARM1,TRIM28,THOC5,SIRT2,E2F1,ATM,XRCC6,MCRS1,KMT2A,CTCF,BRCA2,AHR,USF2
GO:BP	negative regulation of double-strand break repair	GO:2000780	0.0002527677551127472	3.59728e+16	33	100	4	17906	UBR5,FBH1,RECQL5,SMCHD1
GO:BP	positive regulation of chromatin organization	GO:1905269	0.00025296372740380476	3596941748064230	109	100	6	17906	TP53,DNMT3B,TRIM28,ATM,KMT2A,DNMT1
GO:BP	negative regulation of transcription elongation from RNA polymerase II promoter	GO:0034244	0.0002696758719597309	3.56916e+16	12	100	3	17906	HNRNPU,RECQL5,RNF8
GO:BP	protein localization to nucleoplasm	GO:1990173	0.0002696758719597309	3.56916e+16	12	100	3	17906	CCT5,CCT2,TCP1
GO:BP	positive regulation of protein localization to chromosome, telomeric region	GO:1904816	0.0002696758719597309	3.56916e+16	12	100	3	17906	CCT5,CCT2,TCP1
GO:BP	negative regulation of histone H3-K9 methylation	GO:0051573	0.0002696758719597309	3.56916e+16	12	100	3	17906	DNMT3B,KDM4C,DNMT1
GO:BP	negative regulation of telomerase activity	GO:0051974	0.0002696758719597309	3.56916e+16	12	100	3	17906	TP53,TERF1,SRC
GO:BP	attachment of spindle microtubules to kinetochore	GO:0008608	0.00028019100985729575	3.55255e+16	34	100	4	17906	HNRNPU,RB1,MAD1L1,SIRT2
GO:BP	chromosome organization involved in meiotic cell cycle	GO:0070192	0.00029001191157495865	3.53758e+16	68	100	5	17906	TERF1,TRIP13,ATM,RAD50,RAD51C
GO:BP	intrinsic apoptotic signaling pathway	GO:0097193	0.00031103630436088333	3507188916878590	296	100	9	17906	TP53,PRKDC,NBN,FBH1,PARP1,SRC,E2F1,ATM,BRCA2
GO:BP	cellular response to organic cyclic compound	GO:0071407	0.00032233595106263125	3.49169e+16	624	100	13	17906	UBR5,PARP1,ARID1A,HNRNPU,CBX3,RB1,RECQL5,SRC,DNMT3B,CARM1,SIRT2,PRMT5,AHR
GO:BP	cellular response to lipid	GO:0071396	0.00032233595106263125	3.49169e+16	624	100	13	17906	UBR5,PARP1,ARID1A,HNRNPU,CBX3,RB1,SRC,DNMT3B,CARM1,UPF1,E2F1,ATM,AHR
GO:BP	mRNA catabolic process	GO:0006402	0.0003310537083059137	3.4801e+16	373	100	10	17906	SMG7,SMG5,HNRNPU,SEM1,SMG6,UPF1,E2F1,ATM,UPF3A,UPF2
GO:BP	macromolecule modification	GO:0043412	0.0003429282290002072	3.4648e+16	4428	100	43	17906	TP53,SENP5,UBR5,NSMCE2,PRKDC,NBN,FBH1,ATR,PARP1,HUS1,CREBBP,NFX1,RYK,TOP1,RB1,SRC,CTDP1,UBE2D3,KMT5B,HRG,DNMT3B,RAD23B,CARM1,TRIM28,KDM4C,SEM1,SIRT2,ATM,XRCC6,RNF8,MCRS1,KMT2A,CTCF,RAD50,FANCM,BRCA2,PRMT5,UIMC1,SENP3,DNMT1,TERF2IP,FANCI,SUMO2
GO:BP	telomere maintenance in response to DNA damage	GO:0043247	0.0003429282290002072	3.4648e+16	13	100	3	17906	RTEL1,TERF2,TERF2IP
GO:BP	positive regulation of double-strand break repair	GO:2000781	0.0003458488733818638	3.46111e+16	36	100	4	17906	PRKDC,PARP1,KMT5B,SMCHD1
GO:BP	protein modification by small protein conjugation or removal	GO:0070647	0.00038385170615254355	3.41584e+16	1137	100	18	17906	TP53,SENP5,UBR5,NSMCE2,PRKDC,FBH1,NFX1,UBE2D3,RAD23B,TRIM28,SEM1,RNF8,MCRS1,FANCM,UIMC1,SENP3,FANCI,SUMO2
GO:BP	cellular process	GO:0009987	0.00038385170615254355	3.41584e+16	16230	100	100	17906	TP53,RAD21,SENP5,UBR5,NSMCE2,MCPH1,PRKDC,RFC4,RECQL4,NBN,FBH1,RAD1,CCT5,RAD54B,ATR,SMG7,TERF1,ATF6,TRIP13,PARP1,RINT1,TOPBP1,HUS1,ARID1A,SMG5,MCM4,HNRNPU,CREBBP,CBX3,NFX1,RYK,MCM7,LRWD1,TOP1,RB1,WRNIP1,RECQL5,HELZ,SRC,ORC5,CTDP1,USF1,UBE2D3,RTEL1,KMT5B,HRG,DNMT3B,RAD23B,CARM1,FAAP24,TRIM28,KDM4C,MAD1L1,ERCC5,POLD2,SEM1,CCT2,THOC5,MDC1,SMG6,SIRT2,UPF1,TERF2,FAAP100,E2F1,WRN,EXO1,ATM,UPF3A,XRCC6,RP…
GO:BP	regulation of biological quality	GO:0065008	0.0004006707012463651	3397212413874370	4156	100	41	17906	TP53,NSMCE2,PRKDC,RFC4,RECQL4,NBN,CCT5,ATR,SMG7,TERF1,PARP1,HUS1,SMG5,HNRNPU,CREBBP,RYK,RB1,SRC,USF1,RTEL1,HRG,POLD2,SEM1,CCT2,SMG6,UPF1,TERF2,E2F1,WRN,EXO1,ATM,XRCC6,RPA3,RAD50,BRCA2,TCP1,H3F3A,RAD51C,USF2,TERF2IP,POLE
GO:BP	toxin transport	GO:1901998	0.00042427372305176714	3372353864973900	38	100	4	17906	CCT5,ARID1A,CCT2,TCP1
GO:BP	replicative senescence	GO:0090399	0.00042427372305176714	3372353864973900	14	100	3	17906	TP53,ATR,ATM
GO:BP	signal transduction involved in G2 DNA damage checkpoint	GO:0072425	0.00042427372305176714	3372353864973900	14	100	3	17906	RINT1,ATM,UIMC1
GO:BP	negative regulation of DNA-templated transcription, elongation	GO:0032785	0.00042427372305176714	3372353864973900	14	100	3	17906	HNRNPU,RECQL5,RNF8
GO:BP	DNA damage response, detection of DNA damage	GO:0042769	0.00042427372305176714	3372353864973900	38	100	4	17906	RFC4,PARP1,POLD2,RPA3
GO:BP	nuclear-transcribed mRNA catabolic process, nonsense-mediated decay	GO:0000184	0.00044973908071623057	3.34704e+16	122	100	6	17906	SMG7,SMG5,SMG6,UPF1,UPF3A,UPF2
GO:BP	negative regulation of mitotic metaphase/anaphase transition	GO:0045841	0.00046521553987234187	3.33235e+16	39	100	4	17906	RAD21,TRIP13,MAD1L1,ATM
GO:BP	negative regulation of G1/S transition of mitotic cell cycle	GO:2000134	0.0004900285436937739	3.30978e+16	124	100	6	17906	TP53,PRKDC,RB1,CARM1,E2F1,ATM
GO:BP	negative regulation of metaphase/anaphase transition of cell cycle	GO:1902100	0.0005122187336281169	3.29054e+16	40	100	4	17906	RAD21,TRIP13,MAD1L1,ATM
GO:BP	positive regulation of telomerase RNA localization to Cajal body	GO:1904874	0.0005205926082706413	3.2835e+16	15	100	3	17906	CCT5,CCT2,TCP1
GO:BP	mitotic DNA replication	GO:1902969	0.0005205926082706413	3.2835e+16	15	100	3	17906	MCM4,BRCA2,MCM3
GO:BP	negative regulation of mitotic sister chromatid separation	GO:2000816	0.0005597752933613283	3.25199e+16	41	100	4	17906	RAD21,TRIP13,MAD1L1,ATM
GO:BP	translesion synthesis	GO:0019985	0.0005597752933613283	3.25199e+16	41	100	4	17906	RFC4,POLD2,RPA3,POLH
GO:BP	B cell activation	GO:0042113	0.0005623652571074215	3.24998e+16	322	100	9	17906	TP53,PRKDC,NBN,KMT5B,EXO1,ATM,RNF8,AHR,POLM
GO:BP	cellular response to UV	GO:0034644	0.0005967027508817209	3224241959994010	80	100	5	17906	TP53,ATR,PARP1,CREBBP,POLH
GO:BP	negative regulation of chromosome separation	GO:1905819	0.0006116786421396017	3213476683410730	42	100	4	17906	RAD21,TRIP13,MAD1L1,ATM
GO:BP	regulation of cellular component biogenesis	GO:0044087	0.0006135622289605579	3212141383509700	968	100	16	17906	TP53,ATR,TERF1,PARP1,HNRNPU,RB1,SRC,RTEL1,HRG,ERCC5,SIRT2,TERF2,ATM,RPA3,H3F3A,STAG1
GO:BP	negative regulation of cell cycle G1/S phase transition	GO:1902807	0.0006220145370288982	3.2062e+16	130	100	6	17906	TP53,PRKDC,RB1,CARM1,E2F1,ATM
GO:BP	regulation of histone methylation	GO:0031060	0.0006257332851977907	3203610742588000	81	100	5	17906	DNMT3B,KDM4C,KMT2A,CTCF,DNMT1
GO:BP	positive regulation of double-strand break repair via nonhomologous end joining	GO:2001034	0.0006257332851977907	3203610742588000	16	100	3	17906	PRKDC,KMT5B,SMCHD1
GO:BP	meiotic recombination checkpoint	GO:0051598	0.000630353741226866	3.20042e+16	3	100	2	17906	RAD1,TRIP13
GO:BP	regulation of transcription from RNA polymerase II promoter by glucose	GO:0000430	0.000630353741226866	3.20042e+16	3	100	2	17906	USF1,USF2
GO:BP	positive regulation of transcription from RNA polymerase II promoter by glucose	GO:0000432	0.000630353741226866	3.20042e+16	3	100	2	17906	USF1,USF2
GO:BP	regulation of exonuclease activity	GO:1905777	0.000630353741226866	3.20042e+16	3	100	2	17906	TERF1,TERF2
GO:BP	negative regulation of transcription involved in G1/S transition of mitotic cell cycle	GO:0071930	0.000630353741226866	3.20042e+16	3	100	2	17906	RB1,E2F1
GO:BP	negative regulation of t-circle formation	GO:1904430	0.000630353741226866	3.20042e+16	3	100	2	17906	RTEL1,TERF2
GO:BP	signal transduction involved in mitotic G2 DNA damage checkpoint	GO:0072434	0.000630353741226866	3.20042e+16	3	100	2	17906	RINT1,ATM
GO:BP	regulation of single strand break repair	GO:1903516	0.000630353741226866	3.20042e+16	3	100	2	17906	PARP1,TERF2
GO:BP	aging	GO:0007568	0.0006396731445507282	3.19404e+16	329	100	9	17906	TP53,NSMCE2,PRKDC,ATR,CARM1,TERF2,WRN,ATM,BRCA2
GO:BP	intracellular steroid hormone receptor signaling pathway	GO:0030518	0.0006581900905127394	3.18165e+16	132	100	6	17906	UBR5,PARP1,ARID1A,RB1,SRC,CARM1
GO:BP	G2/M transition of mitotic cell cycle	GO:0000086	0.0006709295074127674	3.17332e+16	258	100	8	17906	RAD21,NBN,RINT1,TOPBP1,HUS1,SEM1,ATM,RAD51C
GO:BP	negative regulation of mitotic sister chromatid segregation	GO:0033048	0.0007070550366471885	3.15055e+16	44	100	4	17906	RAD21,TRIP13,MAD1L1,ATM
GO:BP	negative regulation of histone modification	GO:0031057	0.0007070550366471885	3.15055e+16	44	100	4	17906	UBR5,DNMT3B,KDM4C,DNMT1
GO:BP	positive regulation of protein-containing complex assembly	GO:0031334	0.0007219038463466113	3141520644233670	261	100	8	17906	TP53,ATR,TERF1,PARP1,SRC,ERCC5,ATM,RPA3
GO:BP	dosage compensation by inactivation of X chromosome	GO:0009048	0.0007297370067138289	3.13683e+16	17	100	3	17906	HNRNPU,UPF1,SMCHD1
GO:BP	RNA catabolic process	GO:0006401	0.0007414896949517376	3.12989e+16	416	100	10	17906	SMG7,SMG5,HNRNPU,SEM1,SMG6,UPF1,E2F1,ATM,UPF3A,UPF2
GO:BP	positive regulation of transcription by RNA polymerase II	GO:0045944	0.0008199842800880716	3086194473392430	1215	100	18	17906	TP53,PRKDC,ATF6,PARP1,HNRNPU,CREBBP,RB1,USF1,CARM1,SIRT2,E2F1,ATM,XRCC6,MCRS1,KMT2A,CTCF,AHR,USF2
GO:BP	negative regulation of sister chromatid segregation	GO:0033046	0.0008332176559172759	3.07924e+16	46	100	4	17906	RAD21,TRIP13,MAD1L1,ATM
GO:BP	regulation of telomerase RNA localization to Cajal body	GO:1904872	0.0008642979960071797	3.06334e+16	18	100	3	17906	CCT5,CCT2,TCP1
GO:BP	negative regulation of chromosome segregation	GO:0051985	0.0009007555736797097	304539304187722	47	100	4	17906	RAD21,TRIP13,MAD1L1,ATM
GO:BP	oocyte development	GO:0048599	0.0009007555736797097	304539304187722	47	100	4	17906	TRIP13,SIRT2,ATM,BRCA2
GO:BP	macromolecule localization	GO:0033036	0.0009181650590660119	3037079238408980	3292	100	34	17906	TP53,RAD21,UBR5,MCPH1,CCT5,ATR,SMG7,TERF1,PARP1,RINT1,SMG5,HNRNPU,LRWD1,RB1,SRC,UBE2D3,CARM1,TRIM28,SEM1,CCT2,THOC5,SMG6,UPF1,TERF2,E2F1,WRN,ATM,UPF3A,MCRS1,CTCF,BRCA2,TCP1,UPF2,TERF2IP
GO:BP	chromatin silencing	GO:0006342	0.0009181650590660119	3037079238408980	141	100	6	17906	ARID1A,TRIM28,SIRT2,SMCHD1,DNMT1,H3F3A
GO:BP	chromatin organization involved in negative regulation of transcription	GO:0097549	0.0009181650590660119	3037079238408980	141	100	6	17906	ARID1A,TRIM28,SIRT2,SMCHD1,DNMT1,H3F3A
GO:BP	immunoglobulin production	GO:0002377	0.0009370870985024621	3028220041298940	203	100	7	17906	PRKDC,NBN,KMT5B,EXO1,ATM,RNF8,POLM
GO:BP	male meiotic nuclear division	GO:0007140	0.0009676282011748851	3.01429e+16	48	100	4	17906	TRIP13,ATM,BRCA2,RAD51C
GO:BP	telomerase RNA localization to Cajal body	GO:0090671	0.0009910194332083339	3003917829215630	19	100	3	17906	CCT5,CCT2,TCP1
GO:BP	telomerase RNA localization	GO:0090672	0.0009910194332083339	3003917829215630	19	100	3	17906	CCT5,CCT2,TCP1
GO:BP	RNA localization to nucleus	GO:0090685	0.0009910194332083339	3003917829215630	19	100	3	17906	CCT5,CCT2,TCP1
GO:BP	negative regulation of double-strand break repair via homologous recombination	GO:2000042	0.0009910194332083339	3003917829215630	19	100	3	17906	FBH1,RECQL5,SMCHD1
GO:BP	positive regulation of histone H3-K4 methylation	GO:0051571	0.0009910194332083339	3003917829215630	19	100	3	17906	DNMT3B,KMT2A,DNMT1
GO:BP	RNA localization to Cajal body	GO:0090670	0.0009910194332083339	3003917829215630	19	100	3	17906	CCT5,CCT2,TCP1
GO:BP	dosage compensation	GO:0007549	0.0009910194332083339	3003917829215630	19	100	3	17906	HNRNPU,UPF1,SMCHD1
KEGG	Homologous recombination	KEGG:03440	12432	1.19055e+16	40	65	11	7788	NBN,TOPBP1,POLD2,SEM1,ATM,RPA3,RAD50,BRCA2,RAD52,UIMC1,RAD51C
KEGG	Cell cycle	KEGG:04110	5650.82	1.02479e+16	124	65	14	7788	TP53,RAD21,PRKDC,ATR,MCM4,CREBBP,MCM7,RB1,ORC5,MAD1L1,E2F1,ATM,MCM3,STAG1
KEGG	Fanconi anemia pathway	KEGG:03460	1.68184e+08	7774215893302150	54	65	9	7788	ATR,FAAP24,FAAP100,RPA3,FANCM,BRCA2,POLH,RAD51C,FANCI
KEGG	DNA replication	KEGG:03030	4.01909e+08	639587217533324	36	65	7	7788	RFC4,MCM4,MCM7,POLD2,RPA3,MCM3,POLE
KEGG	Nucleotide excision repair	KEGG:03420	0.0000338468996897753	447048110568746	44	65	6	7788	RFC4,RAD23B,ERCC5,POLD2,RPA3,POLE
KEGG	Non-homologous end-joining	KEGG:03450	0.00005724572247537927	4242256959201920	13	65	4	7788	PRKDC,XRCC6,RAD50,POLM
KEGG	Cellular senescence	KEGG:04218	0.0000921576870448082	4035468433620100	158	65	9	7788	TP53,NBN,RAD1,ATR,HUS1,RB1,E2F1,ATM,RAD50
KEGG	Mismatch repair	KEGG:03430	0.0004993819930979826	3.30157e+16	23	65	4	7788	RFC4,POLD2,EXO1,RPA3
REAC	DNA Repair	REAC:R-HSA-73894	1.43479e-14	2.98432e+16	329	87	37	10594	TP53,PRKDC,RFC4,NBN,RAD1,ATR,TERF1,PARP1,TOPBP1,HUS1,RTEL1,RAD23B,FAAP24,ERCC5,POLD2,MDC1,TERF2,FAAP100,WRN,EXO1,ATM,XRCC6,RPA3,RNF8,MCRS1,RAD50,FANCM,BRCA2,RAD52,UIMC1,POLH,RAD51C,TERF2IP,POLM,FANCI,SUMO2,POLE
REAC	DNA Double-Strand Break Repair	REAC:R-HSA-5693532	5.85312e-11	2.52326e+16	166	87	27	10594	TP53,PRKDC,RFC4,NBN,RAD1,ATR,PARP1,TOPBP1,HUS1,RTEL1,POLD2,MDC1,WRN,EXO1,ATM,XRCC6,RPA3,RNF8,RAD50,BRCA2,RAD52,UIMC1,POLH,RAD51C,POLM,SUMO2,POLE
REAC	Homology Directed Repair	REAC:R-HSA-5693538	3.73734e-08	2.14274e+16	138	87	23	10594	RFC4,NBN,RAD1,ATR,PARP1,TOPBP1,HUS1,RTEL1,POLD2,MDC1,WRN,EXO1,ATM,RPA3,RNF8,RAD50,BRCA2,RAD52,UIMC1,POLH,RAD51C,SUMO2,POLE
REAC	HDR through Homologous Recombination (HRR) or Single Strand Annealing (SSA)	REAC:R-HSA-5693567	3.18675e-06	2.04967e+16	132	87	22	10594	RFC4,NBN,RAD1,ATR,TOPBP1,HUS1,RTEL1,POLD2,MDC1,WRN,EXO1,ATM,RPA3,RNF8,RAD50,BRCA2,RAD52,UIMC1,POLH,RAD51C,SUMO2,POLE
REAC	HDR through Homologous Recombination (HRR)	REAC:R-HSA-5685942	0.00175119	1.87567e+16	67	87	17	10594	RFC4,NBN,RAD1,ATR,TOPBP1,HUS1,RTEL1,POLD2,WRN,EXO1,ATM,RPA3,RAD50,BRCA2,POLH,RAD51C,POLE
REAC	Cell Cycle	REAC:R-HSA-1640170	0.00740505	1.71305e+16	632	87	34	10594	TP53,RAD21,MCPH1,RFC4,NBN,RAD1,ATR,TERF1,TOPBP1,HUS1,MCM4,MCM7,RB1,ORC5,MAD1L1,POLD2,SEM1,MDC1,TERF2,E2F1,WRN,EXO1,ATM,RPA3,RNF8,RAD50,BRCA2,MCM3,UIMC1,H3F3A,RAD51C,STAG1,TERF2IP,POLE
REAC	Presynaptic phase of homologous DNA pairing and strand exchange	REAC:R-HSA-5693616	1.57968	1.58014e+16	39	87	13	10594	RFC4,NBN,RAD1,ATR,TOPBP1,HUS1,WRN,EXO1,ATM,RPA3,RAD50,BRCA2,RAD51C
REAC	G2/M Checkpoints	REAC:R-HSA-69481	2.03586	1.56913e+16	168	87	20	10594	TP53,RFC4,NBN,RAD1,ATR,TOPBP1,HUS1,MCM4,MCM7,ORC5,SEM1,MDC1,WRN,EXO1,ATM,RPA3,RNF8,RAD50,MCM3,UIMC1
REAC	Homologous DNA Pairing and Strand Exchange	REAC:R-HSA-5693579	0.378528	1.54219e+16	42	87	13	10594	RFC4,NBN,RAD1,ATR,TOPBP1,HUS1,WRN,EXO1,ATM,RPA3,RAD50,BRCA2,RAD51C
REAC	HDR through Single Strand Annealing (SSA)	REAC:R-HSA-5685938	3.57729	1.44464e+16	37	87	12	10594	RFC4,NBN,RAD1,ATR,TOPBP1,HUS1,WRN,EXO1,ATM,RPA3,RAD50,RAD52
REAC	G2/M DNA damage checkpoint	REAC:R-HSA-69473	467.38	1.33303e+16	95	87	15	10594	TP53,RFC4,NBN,RAD1,ATR,TOPBP1,HUS1,MDC1,WRN,EXO1,ATM,RPA3,RNF8,RAD50,UIMC1
REAC	Processing of DNA double-strand break ends	REAC:R-HSA-5693607	69.5651	1.31576e+16	98	87	15	10594	RFC4,NBN,RAD1,ATR,TOPBP1,HUS1,MDC1,WRN,EXO1,ATM,RPA3,RNF8,RAD50,UIMC1,SUMO2
REAC	Cell Cycle Checkpoints	REAC:R-HSA-69620	4232.24	1.23734e+16	289	87	21	10594	TP53,RFC4,NBN,RAD1,ATR,TOPBP1,HUS1,MCM4,MCM7,ORC5,MAD1L1,SEM1,MDC1,WRN,EXO1,ATM,RPA3,RNF8,RAD50,MCM3,UIMC1
REAC	Meiosis	REAC:R-HSA-1500620	3.37386e+06	947187340342757	117	87	13	10594	RAD21,NBN,ATR,TERF1,TERF2,ATM,RPA3,RAD50,BRCA2,H3F3A,RAD51C,STAG1,TERF2IP
REAC	Regulation of TP53 Activity through Phosphorylation	REAC:R-HSA-6804756	3.37386e+06	947187340342757	92	87	12	10594	TP53,RFC4,NBN,RAD1,ATR,TOPBP1,HUS1,WRN,EXO1,ATM,RPA3,RAD50
REAC	SUMOylation	REAC:R-HSA-2990846	3.44243e+06	9463134967185140	176	87	15	10594	TP53,RAD21,SENP5,NSMCE2,PARP1,CREBBP,TOP1,DNMT3B,TRIM28,MDC1,WRN,RAD52,DNMT1,STAG1,SUMO2
REAC	Activation of ATR in response to replication stress	REAC:R-HSA-176187	35901	944489287608598	37	87	9	10594	RFC4,RAD1,ATR,HUS1,MCM4,MCM7,ORC5,RPA3,MCM3
REAC	Resolution of D-loop Structures through Synthesis-Dependent Strand Annealing (SDSA)	REAC:R-HSA-5693554	609844	9214781363036460	26	87	8	10594	NBN,RTEL1,WRN,EXO1,ATM,RAD50,BRCA2,RAD51C
REAC	Transcriptional Regulation by TP53	REAC:R-HSA-3700989	2.01648e+06	8695406143633220	362	87	19	10594	TP53,RFC4,NBN,RAD1,ATR,TOPBP1,HUS1,CREBBP,CTDP1,CARM1,MDC1,E2F1,WRN,EXO1,ATM,RPA3,RAD50,PRMT5,FANCI
REAC	SUMO E3 ligases SUMOylate target proteins	REAC:R-HSA-3108232	2.28331e+06	8641434544513450	170	87	14	10594	TP53,RAD21,NSMCE2,PARP1,CREBBP,TOP1,DNMT3B,TRIM28,MDC1,WRN,RAD52,DNMT1,STAG1,SUMO2
REAC	Reproduction	REAC:R-HSA-1474165	3.14229e+07	8502753247958970	143	87	13	10594	RAD21,NBN,ATR,TERF1,TERF2,ATM,RPA3,RAD50,BRCA2,H3F3A,RAD51C,STAG1,TERF2IP
REAC	Resolution of D-Loop Structures	REAC:R-HSA-5693537	5.49809e+06	8259788034813260	34	87	8	10594	NBN,RTEL1,WRN,EXO1,ATM,RAD50,BRCA2,RAD51C
REAC	Regulation of TP53 Activity	REAC:R-HSA-5633007	1.17524e+08	7929873331092730	160	87	13	10594	TP53,RFC4,NBN,RAD1,ATR,TOPBP1,HUS1,WRN,EXO1,ATM,RPA3,RAD50,PRMT5
REAC	S Phase	REAC:R-HSA-69242	1.21718e+08	7914644057078630	161	87	13	10594	RAD21,RFC4,MCM4,MCM7,RB1,ORC5,POLD2,SEM1,E2F1,RPA3,MCM3,STAG1,POLE
REAC	Nonhomologous End-Joining (NHEJ)	REAC:R-HSA-5693571	8.98691e+07	7046389448469900	69	87	9	10594	PRKDC,NBN,MDC1,ATM,XRCC6,RNF8,RAD50,UIMC1,POLM
REAC	Resolution of D-loop Structures through Holliday Junction Intermediates	REAC:R-HSA-5693568	1.44952e+09	6838776839251090	33	87	7	10594	NBN,WRN,EXO1,ATM,RAD50,BRCA2,RAD51C
REAC	Generic Transcription Pathway	REAC:R-HSA-212436	1.81641e+09	6740787214290040	1199	87	30	10594	TP53,RFC4,NBN,RAD1,ATR,PARP1,TOPBP1,HUS1,ARID1A,CREBBP,CBX3,RB1,SRC,CTDP1,UBE2D3,CARM1,TRIM28,SEM1,MDC1,E2F1,WRN,EXO1,ATM,RPA3,KMT2A,DEK,RAD50,PRMT5,H3F3A,FANCI
REAC	Gene expression (Transcription)	REAC:R-HSA-74160	2.65889e+09	6575299123958550	1454	87	33	10594	TP53,RFC4,NBN,RAD1,ATR,PARP1,TOPBP1,HUS1,ARID1A,CREBBP,CBX3,RB1,SRC,CTDP1,UBE2D3,DNMT3B,CARM1,TRIM28,SEM1,THOC5,MDC1,E2F1,WRN,EXO1,ATM,RPA3,KMT2A,DEK,RAD50,PRMT5,DNMT1,H3F3A,FANCI
REAC	RNA Polymerase II Transcription	REAC:R-HSA-73857	3.9093e+08	6407901495096750	1320	87	31	10594	TP53,RFC4,NBN,RAD1,ATR,PARP1,TOPBP1,HUS1,ARID1A,CREBBP,CBX3,RB1,SRC,CTDP1,UBE2D3,CARM1,TRIM28,SEM1,THOC5,MDC1,E2F1,WRN,EXO1,ATM,RPA3,KMT2A,DEK,RAD50,PRMT5,H3F3A,FANCI
REAC	Global Genome Nucleotide Excision Repair (GG-NER)	REAC:R-HSA-5696399	4.40227e+07	6356323467256660	84	87	9	10594	RFC4,PARP1,RAD23B,ERCC5,POLD2,RPA3,MCRS1,SUMO2,POLE
REAC	DNA Replication	REAC:R-HSA-69306	0.0000013501002027083833	5869633997528410	127	87	10	10594	RFC4,MCM4,MCM7,ORC5,POLD2,SEM1,E2F1,RPA3,MCM3,POLE
REAC	SUMOylation of DNA damage response and repair proteins	REAC:R-HSA-3108214	0.000001935019469267044	5713314660953740	72	87	8	10594	RAD21,NSMCE2,PARP1,MDC1,WRN,RAD52,STAG1,SUMO2
REAC	DNA strand elongation	REAC:R-HSA-69190	0.0000031713730044469485	5498752674956150	32	87	6	10594	RFC4,MCM4,MCM7,POLD2,RPA3,MCM3
REAC	Activation of the pre-replicative complex	REAC:R-HSA-68962	0.000003737486649866662	5427420349944990	33	87	6	10594	MCM4,MCM7,ORC5,RPA3,MCM3,POLE
REAC	DNA Damage/Telomere Stress Induced Senescence	REAC:R-HSA-2559586	0.000003949713077157012	5403434452103500	80	87	8	10594	TP53,NBN,TERF1,RB1,TERF2,ATM,RAD50,TERF2IP
REAC	Nucleotide Excision Repair	REAC:R-HSA-5696398	0.000003949713077157012	5403434452103500	110	87	9	10594	RFC4,PARP1,RAD23B,ERCC5,POLD2,RPA3,MCRS1,SUMO2,POLE
REAC	DNA Replication Pre-Initiation	REAC:R-HSA-69002	0.000006171232533384448	5209628088966730	85	87	8	10594	MCM4,MCM7,ORC5,SEM1,E2F1,RPA3,MCM3,POLE
REAC	Synthesis of DNA	REAC:R-HSA-69239	0.000007232003180531352	5140741391536160	119	87	9	10594	RFC4,MCM4,MCM7,ORC5,POLD2,SEM1,RPA3,MCM3,POLE
REAC	Base Excision Repair	REAC:R-HSA-73884	0.000008366495206846044	5077456433415950	89	87	8	10594	RFC4,TERF1,PARP1,POLD2,TERF2,RPA3,TERF2IP,POLE
REAC	Fanconi Anemia Pathway	REAC:R-HSA-6783310	0.000008996664025117518	5045918497678190	39	87	6	10594	ATR,FAAP24,FAAP100,RPA3,FANCM,FANCI
REAC	Dual Incision in GG-NER	REAC:R-HSA-5696400	0.000011938545425588661	4923048583769650	41	87	6	10594	RFC4,PARP1,ERCC5,POLD2,RPA3,POLE
REAC	Cell Cycle, Mitotic	REAC:R-HSA-69278	0.000013212761786753754	4879006394846950	527	87	17	10594	TP53,RAD21,MCPH1,RFC4,MCM4,MCM7,RB1,ORC5,MAD1L1,POLD2,SEM1,E2F1,RPA3,MCM3,H3F3A,STAG1,POLE
REAC	G1/S Transition	REAC:R-HSA-69206	0.00001442024907642283	4841027238119930	131	87	9	10594	MCM4,MCM7,RB1,ORC5,SEM1,E2F1,RPA3,MCM3,POLE
REAC	Resolution of AP sites via the multiple-nucleotide patch replacement pathway	REAC:R-HSA-110373	0.000018772681348383488	4.72647e+16	25	87	5	10594	RFC4,PARP1,POLD2,RPA3,POLE
REAC	Recruitment and ATM-mediated phosphorylation of repair and signaling proteins at DNA double strand breaks	REAC:R-HSA-5693565	0.00003223301674887941	4491699046145130	76	87	7	10594	TP53,NBN,MDC1,ATM,RNF8,RAD50,UIMC1
REAC	DNA Double Strand Break Response	REAC:R-HSA-5693606	0.00003445662281402078	4462727291168600	77	87	7	10594	TP53,NBN,MDC1,ATM,RNF8,RAD50,UIMC1
REAC	Mitotic G1 phase and G1/S transition	REAC:R-HSA-453279	0.00003650430235185664	4437655947117290	148	87	9	10594	MCM4,MCM7,RB1,ORC5,SEM1,E2F1,RPA3,MCM3,POLE
REAC	Cellular Senescence	REAC:R-HSA-2559583	0.00004187819152975398	4.37801e+16	193	87	10	10594	TP53,NBN,TERF1,RB1,TERF2,E2F1,ATM,RAD50,H3F3A,TERF2IP
REAC	Telomere Maintenance	REAC:R-HSA-157579	0.000049472254891869455	4305638294511930	82	87	7	10594	RFC4,TERF1,POLD2,TERF2,RPA3,TERF2IP,POLE
REAC	Termination of translesion DNA synthesis	REAC:R-HSA-5656169	0.00005984724780546022	4222955816692560	32	87	5	10594	RFC4,POLD2,RPA3,POLH,POLE
REAC	Cellular responses to stress	REAC:R-HSA-2262752	0.0000683606836909732	4165193602450240	476	87	15	10594	TP53,NBN,ATR,TERF1,CREBBP,RB1,UBE2D3,SEM1,TERF2,E2F1,ATM,RPA3,RAD50,H3F3A,TERF2IP
REAC	Meiotic recombination	REAC:R-HSA-912446	0.00006931995673468012	4159141717018350	87	87	7	10594	NBN,ATM,RPA3,RAD50,BRCA2,H3F3A,RAD51C
REAC	Cellular responses to external stimuli	REAC:R-HSA-8953897	0.00009326794158326278	4.03027e+16	490	87	15	10594	TP53,NBN,ATR,TERF1,CREBBP,RB1,UBE2D3,SEM1,TERF2,E2F1,ATM,RPA3,RAD50,H3F3A,TERF2IP
REAC	Resolution of Abasic Sites (AP sites)	REAC:R-HSA-73933	0.00010109580961078917	3.99527e+16	36	87	5	10594	RFC4,PARP1,POLD2,RPA3,POLE
REAC	Sensing of DNA Double Strand Breaks	REAC:R-HSA-5693548	0.00010166884832066253	3.99281e+16	6	87	3	10594	NBN,ATM,RAD50
REAC	TP53 Regulates Transcription of DNA Repair Genes	REAC:R-HSA-6796648	0.00013717586317555714	3.86272e+16	65	87	6	10594	TP53,ATR,CTDP1,MDC1,ATM,FANCI
REAC	Translesion synthesis by Y family DNA polymerases bypasses lesions on DNA template	REAC:R-HSA-110313	0.00014346757419720878	3.84325e+16	39	87	5	10594	RFC4,POLD2,RPA3,POLH,POLE
REAC	Assembly of the pre-replicative complex	REAC:R-HSA-68867	0.0001720888875132216	3764247172946720	68	87	6	10594	MCM4,MCM7,ORC5,SEM1,E2F1,MCM3
REAC	PCNA-Dependent Long Patch Base Excision Repair	REAC:R-HSA-5651801	0.00020581530638473936	3686522330102060	21	87	4	10594	RFC4,POLD2,RPA3,POLE
REAC	Formation of Incision Complex in GG-NER	REAC:R-HSA-5696395	0.00022206516822962098	3.65352e+16	43	87	5	10594	PARP1,RAD23B,ERCC5,RPA3,SUMO2
REAC	Chromosome Maintenance	REAC:R-HSA-73886	0.0002605091946296847	358417694374079	109	87	7	10594	RFC4,TERF1,POLD2,TERF2,RPA3,TERF2IP,POLE
REAC	Meiotic synapsis	REAC:R-HSA-1221632	0.00032875443200855984	3483128383646250	77	87	6	10594	RAD21,ATR,TERF1,TERF2,STAG1,TERF2IP
REAC	Telomere C-strand (Lagging Strand) Synthesis	REAC:R-HSA-174417	0.00033583638773639567	3.47387e+16	24	87	4	10594	RFC4,POLD2,RPA3,POLE
REAC	DNA Damage Bypass	REAC:R-HSA-73893	0.0003585846726053832	3.44541e+16	48	87	5	10594	RFC4,POLD2,RPA3,POLH,POLE
REAC	Gap-filling DNA repair synthesis and ligation in GG-NER	REAC:R-HSA-5696397	0.0003850830174120936	3414445633822980	25	87	4	10594	RFC4,POLD2,RPA3,POLE
REAC	Folding of actin by CCT/TriC	REAC:R-HSA-390450	0.0004889651065492517	3.31072e+16	10	87	3	10594	CCT5,CCT2,TCP1
REAC	HDR through MMEJ (alt-NHEJ)	REAC:R-HSA-5685939	0.0004889651065492517	3.31072e+16	10	87	3	10594	NBN,PARP1,RAD50
REAC	Extension of Telomeres	REAC:R-HSA-180786	0.0007616569951595082	3118240564942490	30	87	4	10594	RFC4,POLD2,RPA3,POLE
REAC	Recognition of DNA damage by PCNA-containing replication complex	REAC:R-HSA-110314	0.0007616569951595082	3118240564942490	30	87	4	10594	RFC4,POLD2,RPA3,POLE
REAC	Unwinding of DNA	REAC:R-HSA-176974	0.000847864749790142	3.07167e+16	12	87	3	10594	MCM4,MCM7,MCM3
HP	Neoplasm of the breast	HP:0100013	0.000001862265346049242	5729958438223260	79	42	10	4225	TP53,NBN,ATR,WRN,ATM,RAD50,BRCA2,RAD51C,TERF2IP,POLE
HP	Breast carcinoma	HP:0003002	0.000001862265346049242	5729958438223260	58	42	9	4225	TP53,NBN,ATR,WRN,ATM,RAD50,BRCA2,RAD51C,POLE
HP	Abnormality of chromosome stability	HP:0003220	0.000001862265346049242	5729958438223260	40	42	8	4225	NBN,DNMT3B,ATM,RAD50,FANCM,BRCA2,RAD51C,FANCI
HP	Melanoma	HP:0002861	0.0000034373963934106774	5.46377e+16	64	42	9	4225	TP53,NBN,ERCC5,WRN,RAD50,BRCA2,POLH,RAD51C,TERF2IP
HP	Neoplasm by histology	HP:0011792	0.000005959241441617601	5224809018562780	268	42	15	4225	TP53,RECQL4,NBN,TRIP13,RB1,SRC,TRIM28,ERCC5,WRN,RAD50,BRCA2,POLH,RAD51C,TERF2IP,POLE
HP	Abnormal internal genitalia	HP:0000812	0.000007891823834255846	5102822617878090	534	42	20	4225	TP53,RAD21,RECQL4,NBN,TRIP13,CREBBP,SRC,CTDP1,RTEL1,MAD1L1,WRN,ATM,KMT2A,RAD50,FANCM,BRCA2,SMCHD1,RAD51C,FANCI,POLE
HP	Hematological neoplasm	HP:0004377	0.000007891823834255846	5102822617878090	238	42	14	4225	TP53,RECQL4,NBN,TRIP13,MCM4,CREBBP,RB1,RTEL1,ATM,FANCM,BRCA2,RAD51C,FANCI,POLE
HP	Abnormality of the male genitalia	HP:0010461	0.000008416277739123389	5074879941134910	945	42	26	4225	TP53,RAD21,PRKDC,RECQL4,NBN,ATR,ARID1A,CREBBP,CTDP1,RTEL1,KMT5B,MAD1L1,ERCC5,WRN,ATM,KMT2A,CTCF,RAD50,FANCM,BRCA2,SMCHD1,AHR,RAD51C,STAG1,FANCI,POLE
HP	Abnormality of the female genitalia	HP:0010460	0.000008416277739123389	5074879941134910	555	42	20	4225	TP53,RAD21,RECQL4,NBN,ATR,TRIP13,CREBBP,SRC,CTDP1,RTEL1,WRN,ATM,KMT2A,RAD50,FANCM,BRCA2,SMCHD1,RAD51C,FANCI,POLE
HP	Intrauterine growth retardation	HP:0001511	0.000008416277739123389	5074879941134910	439	42	18	4225	RAD21,PRKDC,RECQL4,NBN,ATR,TRIP13,ARID1A,MCM4,RB1,CTDP1,RTEL1,ERCC5,KMT2A,FANCM,BRCA2,RAD51C,FANCI,POLE
HP	Neoplasm of the genitourinary tract	HP:0007379	0.000008416277739123389	5074879941134910	171	42	12	4225	TP53,NBN,TRIP13,CREBBP,RB1,SRC,TRIM28,WRN,RAD50,BRCA2,RAD51C,POLE
HP	Abnormality of female internal genitalia	HP:0000008	0.000008416277739123389	5074879941134910	496	42	19	4225	TP53,RAD21,RECQL4,NBN,TRIP13,CREBBP,SRC,CTDP1,RTEL1,WRN,ATM,KMT2A,RAD50,FANCM,BRCA2,SMCHD1,RAD51C,FANCI,POLE
HP	Neoplasm by anatomical site	HP:0011793	0.000012489896657439709	4903441155003710	764	42	23	4225	TP53,RAD21,RECQL4,NBN,ATR,TRIP13,MCM4,CREBBP,RB1,SRC,RTEL1,TRIM28,ERCC5,WRN,ATM,RAD50,FANCM,BRCA2,POLH,RAD51C,TERF2IP,FANCI,POLE
HP	Abnormal reproductive system morphology	HP:0012243	0.00001969239558596129	4.7057e+16	1173	42	28	4225	TP53,RAD21,PRKDC,RECQL4,NBN,ATR,TRIP13,ARID1A,CREBBP,SRC,CTDP1,RTEL1,KMT5B,MAD1L1,ERCC5,WRN,ATM,KMT2A,CTCF,RAD50,FANCM,BRCA2,SMCHD1,AHR,RAD51C,STAG1,FANCI,POLE
HP	Primary peritoneal carcinoma	HP:0030406	0.00001969239558596129	4.7057e+16	14	42	5	4225	TP53,NBN,RAD50,BRCA2,RAD51C
HP	Neoplasm	HP:0002664	0.000022923277151389828	4.63972e+16	797	42	23	4225	TP53,RAD21,RECQL4,NBN,ATR,TRIP13,MCM4,CREBBP,RB1,SRC,RTEL1,TRIM28,ERCC5,WRN,ATM,RAD50,FANCM,BRCA2,POLH,RAD51C,TERF2IP,FANCI,POLE
HP	Prostate neoplasm	HP:0100787	0.000023008976215261704	463810270484088	28	42	6	4225	TP53,NBN,MAD1L1,RAD50,BRCA2,RAD51C
HP	Prostate cancer	HP:0012125	0.000023008976215261704	463810270484088	28	42	6	4225	TP53,NBN,MAD1L1,RAD50,BRCA2,RAD51C
HP	Genital neoplasm	HP:0010787	0.000024129187202967397	461745730715095	125	42	10	4225	TP53,NBN,TRIP13,CREBBP,SRC,WRN,RAD50,BRCA2,RAD51C,POLE
HP	Abnormality of male internal genitalia	HP:0000022	0.00006073119853784739	4216588147936590	53	42	7	4225	TP53,NBN,CREBBP,MAD1L1,RAD50,BRCA2,RAD51C
HP	Abnormal testis morphology	HP:0000035	0.00006123112766084312	4.21303e+16	780	42	22	4225	TP53,RAD21,RECQL4,ATR,ARID1A,CREBBP,CTDP1,RTEL1,KMT5B,ERCC5,WRN,ATM,KMT2A,CTCF,FANCM,BRCA2,SMCHD1,AHR,RAD51C,STAG1,FANCI,POLE
HP	Abnormality of the choanae	HP:0000415	0.00007696800918208496	4113689746549730	111	42	9	4225	RAD21,RECQL4,NBN,KMT2A,FANCM,BRCA2,SMCHD1,RAD51C,FANCI
HP	Abnormal external genitalia	HP:0000811	0.00007696800918208496	4113689746549730	943	42	24	4225	TP53,RAD21,PRKDC,RECQL4,ATR,TRIP13,ARID1A,CREBBP,CTDP1,RTEL1,KMT5B,ERCC5,WRN,ATM,KMT2A,CTCF,FANCM,BRCA2,SMCHD1,AHR,RAD51C,STAG1,FANCI,POLE
HP	Neoplasm of the gastrointestinal tract	HP:0007378	0.00007696800918208496	4113689746549730	222	42	12	4225	TP53,RAD21,NBN,TRIP13,SRC,TRIM28,WRN,RAD50,BRCA2,RAD51C,TERF2IP,POLE
HP	Short stature	HP:0004322	0.00007803559319644843	4107707263937990	1106	42	26	4225	TP53,RAD21,NSMCE2,MCPH1,RECQL4,NBN,ATR,TRIP13,ARID1A,HNRNPU,CREBBP,RB1,CTDP1,RTEL1,DNMT3B,ERCC5,WRN,ATM,KMT2A,CTCF,RAD50,FANCM,BRCA2,RAD51C,FANCI,POLE
HP	Abnormal prostate morphology	HP:0008775	0.00007803559319644843	4107707263937990	36	42	6	4225	TP53,NBN,MAD1L1,RAD50,BRCA2,RAD51C
HP	Localized skin lesion	HP:0011355	0.00011073001036533492	3.95573e+16	747	42	21	4225	TP53,NSMCE2,RECQL4,NBN,CCT5,TRIP13,HNRNPU,CREBBP,RTEL1,ERCC5,WRN,ATM,KMT2A,CTCF,FANCM,BRCA2,AHR,POLH,RAD51C,TERF2IP,FANCI
HP	Abnormality of the genital system	HP:0000078	0.0001403140262955348	3852898913160690	1314	42	28	4225	TP53,RAD21,PRKDC,RECQL4,NBN,ATR,TRIP13,ARID1A,CREBBP,SRC,CTDP1,RTEL1,KMT5B,MAD1L1,ERCC5,WRN,ATM,KMT2A,CTCF,RAD50,FANCM,BRCA2,SMCHD1,AHR,RAD51C,STAG1,FANCI,POLE
HP	Microcephaly	HP:0000252	0.00014760817390037446	3.83089e+16	985	42	24	4225	TP53,RAD21,NSMCE2,MCPH1,PRKDC,NBN,ATR,TRIP13,ARID1A,MCM4,HNRNPU,CREBBP,RB1,RTEL1,ERCC5,KMT2A,CTCF,RAD50,FANCM,BRCA2,RAD51C,STAG1,FANCI,POLE
HP	Abnormality of male external genitalia	HP:0000032	0.00015990834189989343	3.79613e+16	914	42	23	4225	TP53,RAD21,PRKDC,RECQL4,ATR,ARID1A,CREBBP,CTDP1,RTEL1,KMT5B,ERCC5,WRN,ATM,KMT2A,CTCF,FANCM,BRCA2,SMCHD1,AHR,RAD51C,STAG1,FANCI,POLE
HP	Decreased head circumference	HP:0040195	0.00016048801747009465	3794557387812900	993	42	24	4225	TP53,RAD21,NSMCE2,MCPH1,PRKDC,NBN,ATR,TRIP13,ARID1A,MCM4,HNRNPU,CREBBP,RB1,RTEL1,ERCC5,KMT2A,CTCF,RAD50,FANCM,BRCA2,RAD51C,STAG1,FANCI,POLE
HP	Osteosarcoma	HP:0002669	0.00016048801747009465	3794557387812900	11	42	4	4225	TP53,RECQL4,RB1,WRN
HP	Weight loss	HP:0001824	0.00021216109523524486	3.67333e+16	253	42	12	4225	TP53,NBN,ATR,TRIP13,RB1,TRIM28,ERCC5,ATM,FANCM,BRCA2,RAD51C,FANCI
HP	Myelodysplasia	HP:0002863	0.0002453105727965856	3.61028e+16	70	42	7	4225	TP53,RECQL4,TRIP13,FANCM,BRCA2,RAD51C,FANCI
HP	Abnormality of the fallopian tube	HP:0011027	0.0002883746590682606	3.54004e+16	27	42	5	4225	TP53,NBN,RAD50,BRCA2,RAD51C
HP	Abnormality of body height	HP:0000002	0.0002883746590682606	3.54004e+16	1197	42	26	4225	TP53,RAD21,NSMCE2,MCPH1,RECQL4,NBN,ATR,TRIP13,ARID1A,HNRNPU,CREBBP,RB1,CTDP1,RTEL1,DNMT3B,ERCC5,WRN,ATM,KMT2A,CTCF,RAD50,FANCM,BRCA2,RAD51C,FANCI,POLE
HP	Cafe-au-lait spot	HP:0000957	0.00030967222825563205	3.5091e+16	104	42	8	4225	NBN,TRIP13,CREBBP,ATM,FANCM,BRCA2,RAD51C,FANCI
HP	Micrognathia	HP:0000347	0.00030967222825563205	3.5091e+16	604	42	18	4225	RAD21,NSMCE2,RECQL4,NBN,ATR,TRIP13,HNRNPU,CREBBP,RB1,CTDP1,DNMT3B,ERCC5,KMT2A,FANCM,BRCA2,RAD51C,FANCI,POLE
HP	Aplasia/Hypoplasia affecting the eye	HP:0008056	0.00032095648111278943	3.49355e+16	370	42	14	4225	RECQL4,ATF6,TRIP13,HNRNPU,RB1,CTDP1,TRIM28,ERCC5,SEM1,FANCM,BRCA2,SMCHD1,RAD51C,FANCI
HP	Aplasia/Hypoplasia of the mandible	HP:0009118	0.00032095648111278943	3.49355e+16	608	42	18	4225	RAD21,NSMCE2,RECQL4,NBN,ATR,TRIP13,HNRNPU,CREBBP,RB1,CTDP1,DNMT3B,ERCC5,KMT2A,FANCM,BRCA2,RAD51C,FANCI,POLE
HP	Choanal atresia	HP:0000453	0.00032330757123568587	3490384124935680	106	42	8	4225	RAD21,NBN,KMT2A,FANCM,BRCA2,SMCHD1,RAD51C,FANCI
HP	Aplasia/Hypoplasia involving the central nervous system	HP:0002977	0.00032330757123568587	3490384124935680	1389	42	28	4225	TP53,RAD21,NSMCE2,MCPH1,PRKDC,RECQL4,NBN,ATR,TRIP13,ARID1A,MCM4,HNRNPU,CREBBP,RB1,CTDP1,RTEL1,ERCC5,KMT2A,CTCF,RAD50,FANCM,BRCA2,SMCHD1,DNMT1,RAD51C,STAG1,FANCI,POLE
HP	Aplasia/Hypoplasia involving bones of the skull	HP:0009116	0.0003719208042033897	3429549527750120	618	42	18	4225	RAD21,NSMCE2,RECQL4,NBN,ATR,TRIP13,HNRNPU,CREBBP,RB1,CTDP1,DNMT3B,ERCC5,KMT2A,FANCM,BRCA2,RAD51C,FANCI,POLE
HP	Abnormal uterus morphology	HP:0031105	0.0003719208042033897	3429549527750120	109	42	8	4225	TP53,CREBBP,SRC,FANCM,BRCA2,RAD51C,FANCI,POLE
HP	Neoplasm of the lung	HP:0100526	0.0003719208042033897	3429549527750120	51	42	6	4225	TP53,TRIP13,RB1,TRIM28,WRN,BRCA2
HP	Neoplasm of the pancreas	HP:0002894	0.0004104501558928627	3386739575048830	79	42	7	4225	TP53,NBN,RTEL1,RAD50,BRCA2,RAD51C,TERF2IP
HP	Cataract	HP:0000518	0.0004636814441979276	3333780283538510	631	42	18	4225	RAD21,RECQL4,TRIP13,ARID1A,CREBBP,RB1,CTDP1,RTEL1,ERCC5,WRN,KMT2A,FANCM,BRCA2,SMCHD1,DNMT1,AHR,RAD51C,FANCI
HP	Abnormal breast morphology	HP:0031093	0.0004675887207281982	3.33014e+16	334	42	13	4225	TP53,RAD21,NBN,ATR,WRN,ATM,KMT2A,RAD50,BRCA2,SMCHD1,RAD51C,TERF2IP,POLE
HP	Abnormality of the breast	HP:0000769	0.00047923048128838683	3319455566590480	336	42	13	4225	TP53,RAD21,NBN,ATR,WRN,ATM,KMT2A,RAD50,BRCA2,SMCHD1,RAD51C,TERF2IP,POLE
HP	Abnormality of the uterus	HP:0000130	0.00047923048128838683	3319455566590480	192	42	10	4225	TP53,RAD21,CREBBP,SRC,KMT2A,FANCM,BRCA2,RAD51C,FANCI,POLE
HP	Neoplasm of the respiratory system	HP:0100606	0.0005696405633258728	3.2444e+16	56	42	6	4225	TP53,TRIP13,RB1,TRIM28,WRN,BRCA2
HP	Growth delay	HP:0001510	0.0006236830543274686	3.20504e+16	1447	42	28	4225	TP53,RAD21,NSMCE2,MCPH1,PRKDC,RECQL4,NBN,ATR,TRIP13,ARID1A,MCM4,HNRNPU,CREBBP,RB1,CTDP1,RTEL1,DNMT3B,ERCC5,WRN,ATM,KMT2A,CTCF,RAD50,FANCM,BRCA2,RAD51C,FANCI,POLE
HP	Aplasia/Hypoplasia of the cerebrum	HP:0007364	0.0006297588946420774	3.20083e+16	1183	42	25	4225	TP53,RAD21,NSMCE2,MCPH1,PRKDC,RECQL4,NBN,ATR,TRIP13,ARID1A,MCM4,HNRNPU,CREBBP,RB1,RTEL1,ERCC5,KMT2A,CTCF,RAD50,FANCM,BRCA2,RAD51C,STAG1,FANCI,POLE
HP	Abnormality of the lens	HP:0000517	0.0006297588946420774	3.20083e+16	651	42	18	4225	RAD21,RECQL4,TRIP13,ARID1A,CREBBP,RB1,CTDP1,RTEL1,ERCC5,WRN,KMT2A,FANCM,BRCA2,SMCHD1,DNMT1,AHR,RAD51C,FANCI
HP	Hypogonadism	HP:0000135	0.0006386902381532154	3.19471e+16	348	42	13	4225	TP53,RECQL4,CTDP1,ERCC5,WRN,ATM,FANCM,BRCA2,SMCHD1,AHR,RAD51C,FANCI,POLE
HP	Abnormality of globe size	HP:0100887	0.0006656279867623184	3.17677e+16	248	42	11	4225	RECQL4,ATR,TRIP13,RB1,CTDP1,ERCC5,FANCM,BRCA2,SMCHD1,RAD51C,FANCI
HP	Abnormal eye morphology	HP:0012372	0.0007417371737480131	3.12975e+16	1971	42	33	4225	TP53,RAD21,NSMCE2,PRKDC,RECQL4,ATR,ATF6,TRIP13,ARID1A,HNRNPU,CREBBP,RB1,SRC,CTDP1,RTEL1,DNMT3B,TRIM28,ERCC5,SEM1,WRN,ATM,KMT2A,CTCF,FANCM,BRCA2,SMCHD1,DNMT1,AHR,POLH,RAD51C,STAG1,TERF2IP,FANCI
HP	Multiple cafe-au-lait spots	HP:0007565	0.000749934974749936	3.12498e+16	60	42	6	4225	TRIP13,ATM,FANCM,BRCA2,RAD51C,FANCI
HP	Telangiectasia	HP:0001009	0.0008631918481710742	3.06389e+16	127	42	8	4225	RECQL4,ATR,RTEL1,ERCC5,WRN,ATM,POLH,POLE
HP	Abnormality of the cerebral ventricles	HP:0002118	0.0008631918481710742	3.06389e+16	670	42	18	4225	TP53,RAD21,MCPH1,RECQL4,TRIP13,ARID1A,HNRNPU,CTDP1,RTEL1,DNMT3B,ERCC5,KMT2A,CTCF,FANCM,BRCA2,DNMT1,RAD51C,FANCI
HP	Puberty and gonadal disorders	HP:0008373	0.0008789376947792065	3.05604e+16	605	42	17	4225	TP53,RAD21,NSMCE2,RECQL4,CREBBP,CTDP1,ERCC5,WRN,ATM,KMT2A,FANCM,BRCA2,SMCHD1,AHR,RAD51C,FANCI,POLE
HP	Ovarian neoplasm	HP:0100615	0.000931340167751626	3030891665963050	63	42	6	4225	TP53,NBN,WRN,RAD50,BRCA2,RAD51C
HP	Abnormality of the genitourinary system	HP:0000119	0.0009351565441250114	3029115682647330	2109	42	34	4225	TP53,RAD21,NSMCE2,MCPH1,PRKDC,RECQL4,NBN,ATR,TRIP13,ARID1A,HNRNPU,CREBBP,RB1,SRC,CTDP1,RTEL1,KMT5B,TRIM28,MAD1L1,ERCC5,WRN,ATM,KMT2A,CTCF,RAD50,FANCM,BRCA2,SMCHD1,DNMT1,AHR,RAD51C,STAG1,FANCI,POLE
HP	Cleft palate	HP:0000175	0.0009697145080247621	3013356106805060	484	42	15	4225	RAD21,RECQL4,NBN,ATR,TRIP13,ARID1A,RB1,ERCC5,KMT2A,CTCF,FANCM,BRCA2,SMCHD1,RAD51C,FANCI
HP	Gonadal neoplasm	HP:0010785	0.0009697145080247621	3013356106805060	95	42	7	4225	TP53,NBN,CREBBP,WRN,RAD50,BRCA2,RAD51C
HP	Abnormal hard palate morphology	HP:0100737	0.0009697145080247621	3013356106805060	485	42	15	4225	RAD21,RECQL4,NBN,ATR,TRIP13,ARID1A,RB1,ERCC5,KMT2A,CTCF,FANCM,BRCA2,SMCHD1,RAD51C,FANCI
