# Supplementary material for: TCGA Pan-Cancer Genomic Analysis of Alternative Lengthening of Telomeres (ALT) Related Genes
Source: Genes (Basel). 2020 Jul 21;11(7):834. doi: 10.3390/genes11070834 (PMC7397314; doi:10.3390/genes11070834)
Supplement: Supplementary file 1 [file genes-11-00834-s001.zip › S6_File.xlsx]

## Sheet: Hoja1
ALT Frequent Tumors	ALT Rare Tumors	Not Reported ALT tumors
NADK	HRG	HIST3H3
POLD2	CTBP1	ORC3
ERCC1	POLH	SENP3
FANCI	PPP1CA	RBBP8
NABP2	BRCA2	TOP3A
THOC5	ATM	SIRT2
PIAS1	NAT10	HDAC2
POLM	AHR	CCT4
ERCC4	RAD51C	LIG3
GMNN	MSH6	ORC2
CBX5	PCNA	PPP1CC
KMT5C	TINF2	ORC4
SIRT1	FANCM	BRCA1
POLE	PARP4	RAD50
DNMT1	SUMO2	HDAC7
HDAC1		PRIM2
RAD51AP1		RFC1
SP1		SUMO3
RFC5		MCRS1
CBX1		PARP2
		MRE11
		SENP1
		CEBPA
		BLM
		REL
		THOC2
		TP73
		PRMT1
		ROCK1
		MSH5
		EGR1
